# Supplementary material for: Evolutionary Transition in the Late Neogene Planktonic Foraminiferal Genus Truncorotalia
Source: iScience. 2018 Oct 17;8:295–303. doi: 10.1016/j.isci.2018.09.013 (PMC6205115; doi:10.1016/j.isci.2018.09.013)
Supplement: Data S1. TSP File of Analyzed Specimens, Related to Figures 1 and 2 [file mmc2.zip]

Archive with 1 entries (1 files):
- Supplementary Data 1.TSP
