# Supplementary material for: Evolutionary Transition in the Late Neogene Planktonic Foraminiferal Genus Truncorotalia
Source: iScience. 2018 Oct 17;8:295–303. doi: 10.1016/j.isci.2018.09.013 (PMC6205115; doi:10.1016/j.isci.2018.09.013)
Supplement: Data S1. TSP File of Analyzed Specimens, Related to Figures 1 and 2 [file mmc2.zip › Supplementary Data 1.TSP]

LM=200
115.74869626 381.956779510849
117.993360893345 378.513512084203
121.465673864466 375.648958264685
123.710338497811 372.205690838039
127.182651468931 369.341137018522
129.427316102277 365.897869591876
131.181855761333 362.223557180206
133.111000699 358.631553722574
133.111000699 354.130151057368
133.111000699 349.628748392163
133.111000699 345.127345726957
133.111000699 340.625943061751
134.091133495721 336.586575141189
135.040145636667 332.532536938914
136.969290574333 328.940533481281
136.969290574333 324.439130816076
136.969290574333 319.93772815087
137.948566635799 315.897956365182
140.193231269145 312.454688938536
142.43789590249 309.011421511889
144.682560535836 305.568154085243
146.927225169182 302.124886658597
149.171889802527 298.68161923195
151.416554435873 295.238351805304
152.433570731443 291.216370771529
154.331595013333 287.609697032183
156.260739951 284.017693574551
158.189884888667 280.425690116919
161.412229264825 277.443301064943
164.884542235946 274.578747245426
168.356855207066 271.714193425909
171.829168178186 268.849639606391
175.301481149307 265.985085786874
177.546145782653 262.541818360228
181.018458753773 259.677264540711
183.263123387118 256.233997114064
187.176468481203 254.597091632322
190.648781452323 251.732537812804
194.121094423443 248.867983993287
197.593407394564 246.00343017377
201.506752488647 244.366524692028
205.420097582732 242.729619210285
209.625601168745 241.905960356871
213.687819893863 240.683456584576
217.601164987947 239.046551102833
221.514510082031 237.40964562109
225.427855176115 235.772740139349
229.782232393163 235.363482995381
233.695577487247 233.726577513639
237.704974717971 232.3570408691
241.634636531974 230.765554287804
245.564298345978 229.174067706509
250.065701011183 229.174067706509
253.995362825187 227.582581125214
258.496765490393 227.582581125214
262.998168155599 227.582581125214
266.927829969602 229.174067706509
271.120843948821 230.032492383596
275.358894448811 230.765554287804
279.288556262814 232.3570408691
283.301911354037 233.715560491048
287.215256448121 235.352465972791
290.687569419242 238.217019792308
294.159882390362 241.081573611825
297.632195361482 243.946127431343
299.876859994827 247.389394857989
303.349172965948 250.253948677506
306.734045089 253.159722125673
309.066150570414 256.56176992367
311.310815203759 260.005037350316
313.555479837104 263.448304776962
315.80014447045 266.891572203608
316.81716076602 270.913553237384
318.308914715 274.711742871464
320.078841694937 278.378801697806
320.238059652666 282.805148994302
322.112874286078 286.422763765357
322.167204590333 290.89855511714
322.167204590333 295.399957782346
322.708626497241 299.646134080942
324.096349528 303.493363905183
324.096349528 307.994766570389
324.532027046177 312.290790789397
326.025494465666 316.088172693227
327.793707975093 319.756039249819
328.810724270664 323.778020283594
329.883784341 327.773582273696
329.883784341 332.274984938902
329.883784341 336.776387604108
330.423492777397 341.023371632954
331.812929278666 344.869793726946
331.812929278666 349.371196392152
332.246893326334 353.66802834141
333.742074216333 357.464602514989
333.742074216333 361.966005180195
333.742074216333 366.467407845401
333.742074216333 370.968810510607
331.812929278666 374.560813968238
331.812929278666 379.062216633444
331.812929278666 383.56361929865
329.883784341 387.155622756282
329.883784341 391.657025421488
327.954639403333 395.249028879119
326.025494465666 398.841032336751
324.096349528 402.433035794383
322.016043263915 405.953781780492
320.238059652666 409.617042709647
318.754362334999 413.419030240913
318.880483390572 417.441011274689
320.238059652666 421.302452290117
320.238059652666 425.803854955323
322.167204590333 429.395858412955
322.167204590333 433.897261078161
322.73791653065 438.129630050696
324.096349528 441.990667200998
324.096349528 446.492069866204
324.096349528 450.993472531409
324.096349528 455.494875196615
324.096349528 459.996277861821
324.096349528 464.497680527027
324.096349528 468.999083192233
324.096349528 473.500485857438
322.167204590333 477.09248931507
322.167204590333 481.593891980276
320.238059652666 485.185895437907
319.388828667377 489.286970491647
317.144164034032 492.730237918293
314.899499400686 496.173505344939
312.654834767341 499.616772771586
310.410170133995 503.060040198232
306.937857162875 505.92459401775
303.465544191754 508.789147837267
299.993231220634 511.653701656784
296.352757225145 514.050165758351
292.607573155429 516.155160958044
288.694228061345 517.792066439786
284.780882967261 519.428971921528
280.867537873177 521.065877403271
276.954192779093 522.702782885013
272.774786341124 523.599085246122
268.273383675918 523.599085246122
263.89106112795 523.930554316915
259.842319196709 525.190571827417
255.340916531503 525.190571827417
251.4112547175 526.782058408712
246.909852052294 526.782058408712
242.408449387088 526.782058408712
237.907046721883 526.782058408712
233.977384907879 525.190571827417
229.475982242673 525.190571827417
224.974579577467 525.190571827417
221.044917763464 523.599085246122
216.874975986353 522.676437241317
212.613853284254 522.007598664827
208.684191470251 520.416112083532
204.693908581137 518.993369133864
200.253126991042 518.824625502236
196.323465177039 517.233138920941
192.071809052958 516.537949364188
188.158463958874 514.901043882446
183.962738883827 514.050165758351
180.033077069824 512.458679177055
176.418428676622 509.990327437219
172.505083582538 508.353421955476
168.815832479016 506.092732851875
165.119425517334 503.851962654216
161.528249702212 501.318273107989
157.73376745213 499.350503352957
153.820422358046 497.713597871215
150.311005111405 494.952326782808
146.434764292842 493.212138569955
142.962451321721 490.347584750438
139.490138350601 487.483030930921
136.01782537948 484.618477111404
132.54551240836 481.753923291887
129.252710823667 478.804747778384
126.828534803894 475.446102045723
124.583870170549 472.002834619076
122.339205537203 468.55956719243
120.094540903857 465.116299765784
117.849876270512 461.673032339137
115.74869626 458.162126240167
113.819551322333 454.570122782536
111.890406384667 450.978119324903
111.32651441268 446.742535418293
109.961261447 442.884713202066
108.064833483764 439.277286957872
108.032116509333 434.791307079228
106.102971571667 431.199303621596
106.102971571667 426.697900956391
104.173826634 423.105897498759
105.367901262089 419.167381788995
106.102971571667 415.012491375921
106.102971571667 410.511088710716
106.102971571667 406.00968604551
108.032116509333 402.417682587877
108.032116509333 397.916279922671
109.961261447 394.32427646504
111.259366993309 390.434800945437
113.504031626654 386.99153351879
ID=11278a03..txt

LM=200
119.606986135333 381.956779510849
121.536131073 378.08464607568
123.465276010667 374.21251264051
125.394420948333 370.34037920534
125.767051526973 365.734504672216
127.323565886 361.686713127427
127.323565886 356.905180484683
127.323565886 352.123647841939
129.252710823667 348.25151440677
129.252710823667 343.469981764026
129.252710823667 338.688449121283
129.252710823667 333.906916478539
129.252710823667 329.125383835795
129.252710823667 324.343851193051
131.181855761333 320.471717757881
133.111000699 316.599584322711
135.040145636667 312.727450887542
136.886813600935 308.816437794971
138.119917864401 304.616190683531
140.580670465643 300.99465717922
142.756725387333 297.238917146862
144.685870325 293.366783711693
146.615015262667 289.494650276523
147.968384195058 285.351095947715
150.429136796299 281.729562443404
152.88988939754 278.108028939093
156.260739951 274.915515743417
159.039042937798 271.443675537599
162.727443876814 268.400855640416
166.41584481583 265.358035743234
170.104245754846 262.315215846052
173.792646693862 259.272395948869
177.481047632878 256.229576051687
181.610480694858 254.41440449228
185.298881633874 251.371584595097
189.428314695854 249.55641303569
193.11671563487 246.513593138507
196.814699087691 243.497446938166
200.934549635866 241.655601681917
204.622950574882 238.612781784735
208.752383636861 236.797610225327
212.510384551451 233.948527450395
216.570217637857 231.939618768738
220.929968134533 230.765554287804
225.139759926075 229.174067706509
229.39954894676 227.72175242829
233.970014131703 227.134229206657
238.340876151901 225.991094543919
243.122408794645 225.991094543919
247.903941437389 225.991094543919
252.251874871477 224.784136320127
256.895265871674 224.399607962624
261.676798514418 224.399607962624
266.458331157161 224.399607962624
270.668122948703 225.991094543919
275.449655591447 225.991094543919
279.659447382988 227.582581125214
283.804099043117 229.355390494323
287.933532105096 231.17056205373
292.062965167076 232.985733613138
295.926873697951 235.54001403169
299.880799168072 237.843725069728
303.569200107088 240.886544966911
307.257601046104 243.929364864093
309.718353647345 247.550898368404
313.406754586361 250.593718265586
315.867507187602 254.215251769898
318.308914715 257.845904544867
319.56136405231 262.03703238565
320.794468315776 266.237279497091
323.255220917018 269.858813001402
324.096349528 274.24383749312
326.025494465666 278.11597092829
326.954533707416 282.459554335724
328.187637970883 286.659801447165
329.883784341 290.641770441373
331.812929278666 294.513903876543
333.742074216333 298.386037311713
335.575351700298 302.303362678669
337.600364091666 306.130304182053
339.529509029333 310.002437617222
341.729961166246 313.746676798732
343.387798904666 317.746704487562
345.316943842333 321.618837922731
345.316943842333 326.400370565475
347.24608878 330.272504000644
347.895482483577 334.747912355935
349.175233717666 338.926170078558
347.988776424822 343.148406578816
347.24608878 347.579836156472
347.24608878 352.361368799216
347.24608878 357.142901441959
347.24608878 361.924434084703
346.733848458591 366.464496564536
345.316943842333 370.578100162616
345.316943842333 375.35963280536
345.316943842333 380.141165448104
344.256728080275 384.422912224556
343.387798904666 388.794831526017
341.458653967 392.666964961187
340.557415289877 397.023653558878
339.32431102641 401.223900670318
336.863558425169 404.84543417463
334.402805823928 408.466967678941
333.169701560462 412.667214790382
331.812929278666 416.809164779779
329.883784341 420.681298214949
329.883784341 425.462830857693
329.883784341 430.244363500436
330.308091763319 434.825877561843
331.812929278666 438.89802957835
333.742074216333 442.77016301352
333.742074216333 447.551695656263
333.742074216333 452.333228299007
335.245964742876 456.405826726175
335.671219154 460.98689437692
335.671219154 465.768427019664
335.671219154 470.549959662408
335.671219154 475.331492305151
335.671219154 480.113024947895
333.742074216333 483.985158383065
333.742074216333 488.766691025808
331.812929278666 492.638824460978
329.909128545026 496.522905157657
329.883784341 501.292490538892
327.442920018094 504.923399380538
326.025494465666 509.036757409231
323.749063153386 512.74517999629
320.238059652666 515.871625071997
317.599909613129 519.409533397784
313.911508674113 522.452353294966
310.223107735097 525.495173192149
306.534706796081 528.537993089332
302.405273734101 530.353164648738
298.275840672121 532.168336208146
294.417994365632 534.739491315188
290.208202574091 536.330977896484
285.887541486182 537.613850886368
281.216878139806 537.922464477779
277.007086348265 539.513951059074
272.617178054316 540.60406888904
268.046712869373 541.191592110673
263.805970122438 542.696924221664
259.024437479695 542.696924221664
254.242904836951 542.696924221664
249.461372194207 542.696924221664
244.679839551464 542.696924221664
239.89830690872 542.696924221664
235.688515117179 541.105437640369
230.906982474435 541.105437640369
226.125449831691 541.105437640369
221.91565804015 539.513951059074
217.705866248608 537.922464477779
212.924333605865 537.922464477779
208.714541814323 536.330977896484
204.50123240313 534.749282892024
199.930767218187 534.161759670392
195.801334156207 532.346588110985
191.671901094227 530.531416551577
187.542468032248 528.71624499217
183.413034970268 526.901073432762
179.245999273535 525.190571827417
175.154168846308 523.270730313948
171.024735784329 521.45555875454
167.336334845313 518.412738857358
163.647933906297 515.369918960175
159.912262869437 512.458679177055
155.830099905301 510.511927503585
152.141698966285 507.469107606403
148.426369197218 504.501246270579
144.323864965289 502.611116149813
140.635464026273 499.568296252631
136.969290574333 496.514998314769
134.486310486015 492.903942851137
131.181855761333 489.680130652004
128.337156945758 486.239589449643
125.876404344517 482.618055945332
123.465276010667 478.973129554068
121.536131073 475.100996118899
119.606986135333 471.228862683729
117.677841197667 467.356729248559
115.74869626 463.484595813389
113.819551322333 459.612462378219
111.890406384667 455.740328943049
111.890406384667 450.958796300305
109.961261447 447.086662865135
108.634768358754 442.930439259442
108.032116509333 438.432996787222
106.102971571667 434.560863352052
106.102971571667 429.779330709308
106.102971571667 424.997798066564
106.102971571667 420.21626542382
106.102971571667 415.434732781077
108.032116509333 411.562599345907
108.52541554121 407.0136079394
109.961261447 402.908933267993
111.890406384667 399.036799832824
113.452376669384 394.991580212208
114.685480932851 390.791333100767
117.146233534092 387.169799596456
ID=11278a04..txt

LM=200
135.040145636667 381.956779510849
136.010287273261 377.973468661623
136.980428909856 373.990157812398
138.898435512 370.453670647452
138.898435512 366.013034887937
138.898435512 361.572399128422
140.827580449667 358.041162576482
140.827580449667 353.600526816967
142.801278729423 350.090292717045
144.999068703792 346.685695474948
147.196858678162 343.281098232852
148.544160200333 339.475580609203
150.473305138 335.944344057262
150.473305138 331.503708297747
150.473305138 327.063072538232
150.819918523359 322.785830379595
152.402450075667 319.091200226777
153.987850134323 315.397922288273
156.185640108693 311.993325046177
158.189884888667 308.497490570954
159.353571719657 304.605416954855
161.551361694026 301.200819712758
162.048174764 296.994381707557
163.977319701667 293.463145155616
165.689434941585 289.829600772211
167.887224915955 286.425003530115
170.085014890324 283.020406288018
172.282804864694 279.615809045922
175.552189327666 276.716361603484
177.906033151208 273.385328168858
180.103823125577 269.980730926762
183.268769078333 267.032051155235
185.727051412091 263.750250049698
189.152489724235 260.92436641473
192.577928036379 258.098482779763
196.003366348524 255.272599144796
199.644228987351 253.046366425937
203.295275095776 250.848480212636
206.720713407921 248.022596577669
210.587183843029 246.424361280476
214.012622155173 243.598477645509
217.438060467317 240.772594010542
221.304530902425 239.174358713349
225.171001337533 237.576123416157
229.037471772641 235.977888118964
233.320801459758 235.54001403169
237.189696368071 233.948527450395
241.630332127586 233.948527450395
246.070967887101 233.948527450395
250.511603646615 233.948527450395
254.441454998108 235.370336876105
258.821134314443 235.54001403169
262.690029222755 237.131500612985
266.558924131068 238.72298719428
270.348368861503 240.5356297271
274.214839296611 242.133865024293
277.640277608756 244.95974865926
281.065715920899 247.785632294228
284.491154233044 250.611515929195
287.442595712333 253.660841740939
290.114382519558 256.841996806258
292.312172493927 260.246594048355
295.159175463 263.345152189188
297.088320400666 266.876388741129
299.017465338333 270.40762529307
302.33098072918 273.286269409611
304.528770703549 276.690866651707
307.954209015694 279.516750286675
311.379647327838 282.342633921642
314.805085639982 285.168517556609
317.002875614352 288.573114798706
319.200665588722 291.977712040802
320.238059652666 295.929320085876
322.368597199685 299.365620132124
325.794035511829 302.191503767092
327.954639403333 305.613630534125
330.189615460569 309.000698251284
332.387405434938 312.405295493381
333.742074216333 316.207340189948
335.555337045902 319.793203584703
335.671219154 324.179212501403
335.671219154 328.619848260918
336.010465280136 332.900563346637
337.600364091666 336.591720572375
339.178396891101 340.28847143796
340.148538527695 344.271782287185
341.458653967 348.094829435771
341.458653967 352.535465195286
341.831315099703 356.800428441991
343.387798904666 360.507337506742
343.387798904666 364.947973266257
343.387798904666 369.388609025772
343.387798904666 373.829244785287
344.226726607127 377.874409902377
345.316943842333 381.801117096742
343.387798904666 385.332353648683
343.387798904666 389.772989408198
343.387798904666 394.213625167713
343.387798904666 398.654260927228
343.387798904666 403.094896686742
343.387798904666 407.535532446257
341.458653967 411.066768998199
340.131183023739 414.881634759665
337.933393049369 418.286232001761
337.600364091666 422.569877861595
335.671219154 426.101114413536
335.671219154 430.541750173051
335.671219154 434.982385932566
335.671219154 439.423021692081
336.774598402648 443.343524311373
337.600364091666 447.394894003538
337.600364091666 451.835529763053
339.529509029333 455.366766314993
339.529509029333 459.807402074508
339.529509029333 464.248037834023
339.529509029333 468.688673593538
339.529509029333 473.129309353053
339.529509029333 477.569945112568
337.600364091666 481.101181664508
337.600364091666 485.541817424023
336.523455004577 489.47479808137
335.553313367982 493.458108930596
333.355523393613 496.862706172692
331.157733419243 500.267303414789
327.732295107099 503.093187049756
324.306856794955 505.919070684724
320.88141848281 508.744954319691
317.455980170666 511.570837954658
313.906041829246 514.050165758351
310.164071423413 515.994956886818
306.297600988305 517.59319218401
302.431130553197 519.191427481203
298.56466011809 520.789662778395
295.133308138887 523.599085246122
291.264413230574 525.190571827417
287.395518322261 526.782058408712
283.098778377657 527.182603967165
279.085987654434 528.373544990008
274.64535189492 528.373544990008
270.617302826407 529.522013183192
266.335821227092 529.965031571303
261.895185467577 529.965031571303
257.454549708062 529.965031571303
253.013913948547 529.965031571303
248.573278189033 529.965031571303
244.132642429518 529.965031571303
239.692006670003 529.965031571303
235.71625023887 528.671002621849
231.408747680798 528.300415662431
227.513581093863 526.782058408712
223.072945334348 526.782058408712
218.632309574834 526.782058408712
214.619769571476 525.590419486986
210.322778907006 525.190571827417
206.453883998694 523.599085246122
202.584989090382 522.007598664827
198.716094182069 520.416112083532
194.846385272973 518.826891338799
190.538882714901 518.456304379381
186.537668605929 517.233138920941
182.668773697617 515.641652339646
178.799878789304 514.050165758351
175.073000974469 512.063363190612
171.633829823882 509.275706014465
167.764934915569 507.68421943317
163.914621792109 506.04100896126
160.048151357001 504.442773664067
156.622713044857 501.6168900291
152.756242609749 500.018654731907
150.473305138 496.654196032609
147.133014323235 493.788173854844
143.70757601109 490.962290219877
141.509786036722 487.55769297778
138.084347724577 484.731809342813
134.658909412433 481.905925707846
131.233471100288 479.080042072879
129.035681125919 475.675444830782
126.83789115155 472.270847588686
124.64010117718 468.866250346589
122.44231120281 465.461653104493
121.472169566216 461.478342255267
119.606986135333 457.916954239614
117.677841197667 454.385717687672
117.677841197667 449.945081928157
115.74869626 446.413845376217
115.74869626 441.973209616702
115.74869626 437.532573857187
115.74869626 433.091938097672
115.74869626 428.651302338157
115.74869626 424.210666578642
117.677841197667 420.679430026702
117.677841197667 416.238794267187
119.211625917369 412.521184850303
120.181767553963 408.537874001077
121.536131073 404.73568540379
123.465276010667 401.204448851849
125.547489139297 397.745368667659
127.745279113666 394.340771425562
129.943069088036 390.936174183466
132.140859062405 387.53157694137
ID=11278a05..txt

LM=200
131.181855761333 381.956779510849
130.435242656708 378.157872980977
129.252710823667 374.564458603845
129.252710823667 370.413598546557
127.323565886 367.172137696842
127.323565886 363.021277639554
127.323565886 358.870417582265
127.323565886 354.719557524976
125.394420948333 351.478096675262
125.394420948333 347.327236617973
125.394420948333 343.176376560685
127.323565886 339.93491571097
127.323565886 335.784055653681
129.252710823667 332.542594803966
129.252710823667 328.391734746678
131.181855761333 325.150273896963
132.780444147114 321.752988640033
134.754705589514 318.532795717291
136.969290574333 315.425891347818
139.93087681209 312.671123478935
141.90513825449 309.450930556192
145.107048034665 306.809451240579
147.081309477066 303.589258317837
150.28321925724 300.947779002223
152.402450075667 297.795924664678
154.331595013333 294.554463814963
157.433651922216 291.865913841125
160.635561702391 289.224434525512
163.837471482567 286.582955209899
167.039381262742 283.941475894285
170.241291042917 281.299996578672
173.443200823092 278.658517263059
176.645110603267 276.017037947445
179.410479203 273.169773055115
181.964030755451 270.552718820185
185.464223728981 268.741534731251
188.666133509157 266.100055415637
191.868043289332 263.458576100024
195.13702587739 261.003799332413
198.712894972645 259.403265806572
201.914804752821 256.761786490959
205.55774665596 255.347955513121
209.200688559098 253.934124535282
212.843630462237 252.520293557444
216.486572365376 251.106462579605
220.129514268515 249.692631601767
223.76997952608 248.271906682052
227.415398074792 246.86496964609
231.058339977931 245.451138668252
235.07907799554 245.088933519461
238.658197201627 243.497446938166
242.809057258916 243.497446938166
246.959917316204 243.497446938166
251.110777373493 243.497446938166
255.121152011582 243.888499386236
258.76409391472 245.302330364074
262.407035817859 246.716161341914
265.608945598034 249.357640657526
268.810855378209 251.99911997314
272.012765158384 254.640599288753
273.987026600785 257.860792211496
277.18893638096 260.502271527109
279.16319782336 263.722464449851
279.909810927985 267.521370979723
281.655160899333 270.849472803614
283.584305837 274.090933653328
283.584305837 278.241793710617
285.351560022036 281.559569884951
285.513450774666 285.63411461762
285.513450774666 289.784974674909
286.363750998138 293.535003081694
287.442595712333 297.177295581912
289.37174065 300.418756431627
292.286535325338 303.195581849922
294.260796767739 306.415774772664
296.235058210139 309.635967695407
298.20931965254 312.856160618149
300.18358109494 316.076353540891
300.946610276 319.867521529915
302.904455641965 323.095452993506
304.804900151333 326.350443229345
306.734045089 329.591904079059
307.599591631391 333.334745368862
308.663190026666 336.984224986064
310.592334964333 340.225685835778
311.067079283042 344.152751351348
312.521479902 347.618006742781
313.787953830068 351.171850803962
314.450624839666 355.010327649785
314.450624839666 359.161187707073
314.450624839666 363.312047764362
312.521479902 366.553508614077
312.521479902 370.704368671366
312.521479902 374.855228728655
311.114652454662 378.342910120192
310.592334964333 382.247549635658
310.592334964333 386.398409692946
310.592334964333 390.549269750235
310.592334964333 394.700129807524
310.592334964333 398.850989864812
310.592334964333 403.001849922101
310.592334964333 407.152709979389
310.592334964333 411.303570036678
310.651293726758 415.426636924681
312.521479902 418.695890943681
312.521479902 422.84675100097
314.450624839666 426.088211850685
314.865394483034 430.043549437039
316.379769777333 433.480532757688
317.586269030059 437.062648889652
318.308914715 440.872853664691
319.07949523931 444.660461949395
320.238059652666 448.265174571695
320.572721448561 452.258275009139
322.167204590333 455.657495478698
322.167204590333 459.808355535987
322.167204590333 463.959215593275
322.002883651379 468.032614735754
320.238059652666 471.351536500278
318.308914715 474.592997349994
318.308914715 478.743857407282
316.379769777333 481.985318256997
314.586873114927 485.291006563724
312.612611672527 488.511199486467
310.638350230127 491.731392409209
307.436440449952 494.372871724822
304.234530669776 497.014351040435
301.032620889601 499.655830356049
297.830711109426 502.297309671662
294.628801329251 504.938788987276
290.985859426112 506.352619965114
287.783949645937 508.994099280727
284.30599753453 510.86719259576
280.726878328444 512.458679177055
276.855123936521 513.235592214243
272.99689906507 514.050165758351
269.128208007279 514.835605832145
265.266919801695 515.641652339646
261.687800595608 517.233138920941
258.108681389522 518.824625502236
253.957821332233 518.824625502236
250.378702126147 520.416112083532
246.38849234252 519.968929143438
242.648722862773 518.824625502236
238.497862805484 518.824625502236
234.347002748196 518.824625502236
230.493628361074 517.996550245409
226.617023484821 517.233138920941
222.466163427532 517.233138920941
218.315303370243 517.233138920941
214.598764379628 516.02417134738
210.585324106869 515.641652339646
207.006204900782 514.050165758351
202.855344843494 514.050165758351
198.704484786205 514.050165758351
195.12536558012 512.458679177055
191.418016591905 511.224130493674
187.775074688766 509.810299515836
184.388007961861 507.68421943317
180.808888755775 506.092732851875
177.229769549689 504.501246270579
173.644339199175 502.927327266707
170.001397296036 501.513496288869
166.358455392897 500.099665311031
162.715513489758 498.685834333192
159.07257158662 497.272003355354
155.755054313172 494.952326782808
152.227719903306 493.216693061902
149.02581012313 490.575213746289
145.382868219992 489.16138276845
142.180958439817 486.519903452837
138.979048659642 483.878424137224
136.969290574333 480.674964337173
133.802877437066 478.016751898868
131.828615994666 474.796558976126
129.854354552266 471.576366053383
127.880093109866 468.356173130641
125.905831667465 465.135980207898
123.465276010667 462.135598446459
121.536131073 458.894137596744
119.606986135333 455.65267674703
119.606986135333 451.501816689741
117.677841197667 448.260355840025
117.677841197667 444.109495782737
115.768946583988 440.858488927314
115.74869626 436.717174875734
115.74869626 432.566314818445
115.74869626 428.415454761156
117.487250016738 425.084149200698
117.677841197667 421.023133854153
119.606986135333 417.781673004438
119.727089330615 413.687429611084
121.701350773015 410.467236688341
123.465276010667 407.14789124772
125.394420948333 403.906430398005
127.624135100215 400.806657920114
129.598396542616 397.586464997372
131.572657985016 394.366272074629
133.111000699 390.940586999147
133.111000699 386.789726941858
ID=11278a06..txt

LM=200
129.252710823667 381.956779510849
129.252710823667 377.226502702967
127.323565886 373.405625102658
127.323565886 368.675348294776
127.323565886 363.945071486894
127.323565886 359.214794679011
127.323565886 354.484517871129
127.323565886 349.754241063246
127.323565886 345.023964255364
127.323565886 340.293687447482
128.736545570334 336.229489470776
129.252710823667 331.742533039291
131.181855761333 327.921655438982
133.111000699 324.100777838674
134.738459102679 320.137685161837
136.969290574333 316.459022638056
138.898435512 312.638145037748
142.002103011931 309.370937546173
144.423317648349 305.782021674285
146.844532284767 302.193105802398
149.265746921184 298.60418993051
152.914609895377 295.593987665751
156.563472869568 292.583785400992
158.984687505986 288.994869529105
162.633550480179 285.984667264346
166.282413454371 282.974464999587
169.931276428563 279.964262734829
173.580139402755 276.954060470069
177.229002376948 273.943858205311
180.87786535114 270.933655940553
184.526728325332 267.923453675793
188.175591299525 264.913251411035
192.265486396681 263.130697484051
196.231675983263 261.003799332413
200.004244468029 258.337941292308
204.094139565185 256.555387365325
207.743002539377 253.545185100566
211.722338107577 251.454879844642
215.481760610725 248.752428908824
219.571655707881 246.96987498184
223.626205126414 245.088933519461
227.751445902193 243.404767127872
231.841340999349 241.622213200888
236.101812996455 240.314473775576
240.260348953134 238.72298719428
244.990625761016 238.72298719428
249.524017756863 238.174942506278
253.879438525579 237.131500612985
258.144840074139 235.837482990085
262.768251290141 235.54001403169
267.206694514378 236.352356251713
271.657064054703 237.131500612985
275.815600011383 238.72298719428
280.358444051773 239.244721357114
284.704412775945 240.314473775576
288.862948732626 241.905960356871
293.021484689305 243.497446938166
297.15905656336 245.147288727275
300.807919537552 248.157490992033
303.22913417397 251.746406863921
306.877997148162 254.75660912868
309.29921178458 258.345525000568
311.720426420997 261.934440872456
314.141641057415 265.523356744344
316.379769777333 269.198579344218
316.379769777333 273.9288561521
318.308914715 277.749733752409
318.915906251985 282.193874660411
320.238059652666 286.3008881606
322.167204590333 290.121765760908
324.096349528 293.942643361216
326.145468122104 297.706965362221
329.794331096297 300.717167626979
332.215545732714 304.306083498867
334.636760369132 307.894999370755
337.057975005549 311.483915242643
338.251541304191 315.651544721659
339.529509029333 319.779387355801
341.866322239251 323.408090072564
344.287536875668 326.997005944452
345.316943842333 331.242020156727
347.24608878 335.062897757035
349.095884109371 338.921180774374
350.289450408013 343.088810253391
351.104378655333 347.434929765534
353.033523593 351.255807365843
353.870149303941 355.591698690442
354.962668530666 359.806961774034
355.029633563451 364.505671255605
356.891813468333 368.358116182225
356.891813468333 373.088392990107
355.173294477287 377.008559692655
354.962668530666 381.639547398298
354.962668530666 386.36982420618
354.962668530666 391.100101014063
354.962668530666 395.830377821945
354.116056335174 400.161561516257
353.033523593 404.381532230136
353.033523593 409.111809038019
353.033523593 413.842085845901
353.033523593 418.572362653784
351.831169855286 422.735849732729
351.104378655333 427.123517061974
351.104378655333 431.853793869857
350.705767634908 436.396165384038
351.104378655333 439.495549070473
351.104378655333 444.225825878355
350.983358614314 448.899053821088
349.175233717666 452.776980286546
347.24608878 456.597857886855
345.316943842333 460.418735487164
344.981445081969 464.990858130027
345.316943842333 468.06049068778
345.316943842333 472.790767495662
346.602499961066 476.915032959949
347.24608878 481.341921903853
347.24608878 486.072198711735
347.24608878 490.802475519618
347.24608878 495.5327523275
347.24608878 500.263029135383
345.316943842333 504.083906735691
344.445306859536 508.403293741583
343.251740560893 512.5709232206
341.458653967 516.455938744191
338.409311288058 519.748754964376
335.988096651641 523.337670836264
332.339233677448 526.347873101023
329.918019041032 529.936788972911
325.828123943875 531.719342899894
322.179260969683 534.729545164653
318.024298163189 536.330977896484
313.865762206509 537.922464477779
309.707226249829 539.513951059074
305.378648458096 540.632112534813
301.28875336094 542.414666461797
296.659877528586 542.696924221664
291.929600720704 542.696924221664
287.199323912822 542.696924221664
282.469047104939 542.696924221664
278.31051114826 544.28841080296
273.580234340377 544.28841080296
268.849957532495 544.28841080296
264.159271354056 544.178207106001
259.961144767933 542.696924221664
255.230867960051 542.696924221664
251.007521816661 541.285842000599
246.342055195488 541.105437640369
241.611778387606 541.105437640369
236.973708033339 540.848773570747
232.722965623043 539.513951059074
228.564429666363 537.922464477779
224.405893709683 536.330977896484
220.173095521752 534.946206200587
215.642168301632 534.391300611378
211.358544988441 533.148004733893
207.200009031762 531.556518152598
202.931450887201 530.271287168202
198.841555790045 528.488733241218
194.724401161722 526.782058408712
190.22073347277 526.151273725025
186.130838375614 524.368719798041
182.248793291681 522.007598664827
178.090257335001 520.416112083532
174.302185207109 517.793409679315
170.212290109953 516.010855752331
166.186390316164 514.050165758351
162.473532038605 511.218099560588
158.441059254007 509.275706014465
154.734773967257 506.425343368846
150.644878870101 504.642789441862
146.996015895908 501.632587177103
143.347152921716 498.622384912345
140.925938285299 495.033469040457
137.277075311106 492.023266775698
133.628212336914 489.013064510939
131.206997700497 485.424148639052
128.785783064079 481.835232767164
126.364568427662 478.246316895276
123.465276010667 474.882766959522
121.522139154827 471.0684851515
119.606986135333 467.241011758906
117.677841197667 463.420134158596
116.713791921124 459.144310321578
115.74869626 454.868979750406
113.819551322333 451.048102150098
113.819551322333 446.317825342215
113.819551322333 441.587548534333
114.437845541205 437.148735712236
115.74869626 433.036394126142
117.677841197667 429.215516525834
118.018544437132 424.645847275185
119.606986135333 420.664362117643
121.633325372192 416.88930192428
123.465276010667 413.022606917026
125.394420948333 409.201729316717
127.323565886 405.380851716409
128.862887242313 401.37621122247
129.252710823667 396.829697308218
131.181855761333 393.008819707909
131.181855761333 388.278542900026
ID=11278a07..txt

LM=200
129.252710823667 381.956779510849
129.252710823667 377.655382280225
128.754888819202 373.588658415783
127.323565886 369.961987026552
127.323565886 365.660589795929
128.480448466156 361.904547183877
129.252710823667 357.967194542256
129.252710823667 353.665797311632
129.841005641741 349.641722344842
131.181855761333 345.972402057959
132.794124321755 342.431028464034
133.656859492874 338.536324720065
135.040145636667 334.887008781236
136.969290574333 331.495010758186
138.700361681783 328.009640702417
139.563096852903 324.114936958448
141.653480361798 320.798946821609
143.743863870692 317.482956684769
145.834247379587 314.16696654793
149.152279226256 311.42969001822
151.242662735151 308.11369988138
154.331595013333 305.268425781363
156.651078090715 302.06043321483
159.969109937384 299.323156685119
162.059493446279 296.00716654828
165.377525292948 293.26989001857
167.467908801843 289.95389988173
170.785940648513 287.21662335202
174.103972495182 284.479346822309
176.194356004076 281.163356685469
179.512387850746 278.42608015576
182.830419697415 275.688803626049
186.148451544085 272.951527096339
189.588077961308 270.552718820185
193.225547360387 268.704622374692
196.543579207057 265.967345844982
200.205306248368 264.186772495004
203.62067502336 261.720441123336
207.092878156008 259.412312751118
210.822534535429 257.820826169823
214.456834809295 255.963908209755
218.215898778928 254.45428001782
221.974962748561 252.944651825883
225.734026718194 251.435023633948
229.470816432535 249.863393263347
233.200472811956 248.271906682052
237.011218627094 246.906139058142
240.770282596727 245.396510866206
244.52934656636 243.88688267427
248.288410535993 242.377254482335
252.420495560264 241.905960356871
256.247570598223 240.585646436239
260.44766669082 240.325280969073
264.18120554973 241.905960356871
268.482602780354 241.905960356871
272.212259159775 243.497446938166
276.513656390399 243.497446938166
280.24331276982 245.088933519461
283.97296914924 246.680420100757
287.702625528662 248.271906682052
291.402242693811 249.947009829008
294.720274540481 252.684286358718
298.03830638715 255.421562888429
300.946610276 258.351985237764
302.875755213666 261.743983260814
304.804900151333 265.135981283864
307.627488760504 268.106809828657
309.717872269398 271.422799965497
310.592334964333 275.311975353013
312.670990949412 278.633493846305
314.761374458307 281.949483983144
316.851757967202 285.265474119984
318.942141476096 288.581464256823
322.167204590333 291.362566260687
324.096349528 294.754564283737
326.440940340555 297.950721060213
328.53132384945 301.266711197052
330.621707358344 304.582701333892
332.712090867239 307.898691470732
333.742074216333 311.714554398985
335.665209547253 315.10938535154
336.527944718372 319.004089095509
337.600364091666 322.799947675708
339.529509029333 326.191945698758
341.458653967 329.583943721807
341.458653967 333.885340952431
341.458653967 338.186738183054
341.458653967 342.488135413678
343.387798904666 345.880133436728
343.42982608733 350.161719047258
345.316943842333 353.573528690401
345.316943842333 357.874925921024
345.316943842333 362.176323151648
345.316943842333 366.477720382272
345.316943842333 370.779117612895
345.316943842333 375.080514843519
343.387798904666 378.472512866568
345.316943842333 381.864510889618
345.316943842333 386.165908120242
343.662648099248 389.687470094073
343.387798904666 393.859303373914
341.458653967 397.251301396965
339.846794248113 400.79286771885
337.756410739219 404.10885785569
335.666027230324 407.424847992529
333.575643721429 410.740838129368
331.812929278666 414.211291512213
331.812929278666 418.512688742837
331.812929278666 422.81408597346
332.273507182607 426.898366712372
333.742074216333 430.507481227134
333.742074216333 434.808878457757
333.742074216333 439.110275688381
334.496799529311 443.055895295376
335.671219154 446.803670942054
335.671219154 451.105068172678
335.671219154 455.406465403301
333.742074216333 458.798463426351
332.53196292309 462.529414015219
331.812929278666 466.491858680024
331.812929278666 470.793255910648
329.883784341 474.185253933698
329.081022238612 478.108228991094
326.990638729717 481.424219127933
324.900255220822 484.740209264773
322.809871711928 488.056199401613
319.491839865258 490.793475931323
316.379769777333 493.627842864422
314.083424509694 496.846742597873
310.765392663025 499.584019127584
307.087025408658 501.318273107989
303.688296846722 503.830923849229
300.370265000053 506.56820037894
296.611201030419 508.077828570875
293.29316918375 510.815105100586
289.582225213957 512.458679177055
286.216073367447 515.062009822232
282.122912455115 515.641652339646
278.393256075694 517.233138920941
274.09185884507 517.233138920941
270.362202465649 518.824625502236
266.060805235026 518.824625502236
262.331148855605 520.416112083532
258.029751624981 520.416112083532
254.30009524556 522.007598664827
249.998698014937 522.007598664827
245.697300784313 522.007598664827
241.395903553689 522.007598664827
237.094506323066 522.007598664827
232.937920532581 521.60450439001
229.063452713021 520.416112083532
224.762055482397 520.416112083532
221.032399102977 518.824625502236
216.731001872353 518.824625502236
212.429604641729 518.824625502236
208.619408222929 517.457328589496
204.419312130332 517.175348735335
200.668894652263 515.641652339646
196.939238272842 514.050165758351
193.209581893421 512.458679177055
189.824088374763 509.909187629818
186.06502440513 508.399559437882
182.020612755158 507.68421943317
178.546896465863 505.380303054011
174.78783249623 503.870674862076
171.028768526597 502.36104667014
167.673728088676 499.726786526694
163.951672710295 498.114141948495
160.633640863625 495.376865418784
156.874576893992 493.867237226848
153.556545047322 491.129960697138
150.238513200653 488.392684167427
146.920481353984 485.655407637717
143.602449507314 482.918131108007
140.284417660645 480.180854578296
136.966385813975 477.443578048586
134.876002305081 474.127587911746
132.785618796186 470.811597774907
130.695235287291 467.495607638067
128.604851778397 464.179617501228
126.514468269502 460.863627364388
124.424084760608 457.547637227549
122.333701251713 454.231647090709
121.470966080593 450.336943346741
119.606986135333 446.914226536678
117.677841197667 443.522228513628
117.677841197667 439.220831283005
117.677841197667 434.919434052381
117.677841197667 430.618036821758
117.677841197667 426.316639591134
117.677841197667 422.01524236051
117.677841197667 417.713845129887
117.966387841493 413.548468829635
119.606986135333 410.020449876213
119.691858183732 405.759061341697
121.536131073 402.32705462254
121.536131073 398.025657391917
123.465276010667 394.633659368867
125.394420948333 391.241661345817
127.323565886 387.849663322768
ID=11278a08..txt

LM=200
123.465276010667 381.956779510849
121.536131073 378.708699388505
121.536131073 374.551220058587
121.536131073 370.393740728669
121.536131073 366.236261398751
121.536131073 362.078782068833
121.536131073 357.921302738914
121.536131073 353.763823408996
123.165442339799 350.374401650072
123.465276010667 346.358263956734
125.394420948333 343.11018383439
126.648248007579 339.543758764756
127.323565886 335.704624382128
128.151686227583 331.937521103126
129.252710823667 328.299064929866
131.181855761333 325.050984807521
133.111000699 321.802904685177
134.841507680916 318.461186601254
136.820875128692 315.236781377568
137.572594238694 311.433662546753
139.551961686471 308.209257323067
141.531329134248 304.984852099381
143.510696582025 301.760446875695
146.615015262667 299.066343828768
148.544160200333 295.818263706424
149.448798925355 292.087231204638
151.428166373132 288.862825980952
154.635182158684 286.217134364396
156.614549606461 282.99272914071
159.821565392012 280.347037524153
163.028581177564 277.701345907596
165.906464639333 274.900501265162
168.214964410893 271.831249067354
171.421980196444 269.185557450797
174.628995981996 266.53986583424
177.836011767548 263.894174217684
181.0430275531 261.248482601127
184.540863675632 259.412312751118
188.126602154348 257.820826169823
191.712340633064 256.229339588528
195.29807911178 254.637853007233
198.883817590495 253.046366425937
202.931315004192 252.740222928436
206.627035399129 251.454879844642
210.668442944186 251.131784708647
214.370253207763 249.863393263347
218.405570884181 249.523346488858
222.113471016397 248.271906682052
225.701666701212 246.687259931295
229.856688825031 246.680420100757
233.442427303746 245.088933519461
237.599906633664 245.088933519461
241.757385963582 245.088933519461
245.9148652935 245.088933519461
250.072344623419 245.088933519461
253.8841947986 246.051020032451
257.815562432052 246.680420100757
261.180290615631 248.887106590015
264.828338524146 250.305149868796
268.035354309698 252.950841485353
271.24237009525 255.59653310191
274.449385880802 258.242224718467
277.656401666354 260.887916335023
279.63576911413 264.112321558709
281.655160899333 267.317859303841
283.594504009684 270.56113200608
285.57387145746 273.785537229766
287.553238905238 277.009942453452
289.532606353014 280.234347677138
291.300885587666 283.558259915562
293.230030525333 286.806340037906
295.159175463 290.05442016025
297.088320400666 293.302500282594
299.429443591899 296.356373795567
301.408811039676 299.580779019253
304.615826825227 302.22647063581
306.595194273004 305.450875859495
308.574561720781 308.675281083181
310.553929168558 311.899686306867
312.521479902 315.129661931429
314.450624839666 318.377742053774
316.379769777333 321.625822176118
316.379769777333 325.783301506036
318.308914715 329.03138162838
318.308914715 333.188860958298
320.238059652666 336.436941080643
320.238059652666 340.594420410561
320.238059652666 344.751899740479
321.754065281902 348.194733793629
322.167204590333 352.157459192741
324.096349528 355.405539315085
324.096349528 359.563018645003
324.096349528 363.720497974922
326.025494465666 366.968578097266
326.025494465666 371.126057427184
326.025494465666 375.283536757103
326.025494465666 379.441016087021
326.025494465666 383.598495416939
325.23502922496 387.383349316037
324.096349528 391.004054869202
324.096349528 395.16153419912
324.096349528 399.319013529038
322.167204590333 402.567093651382
320.248785337176 405.820229862983
320.238059652666 409.972653103644
320.238059652666 414.130132433562
320.238059652666 418.28761176348
322.167204590333 421.535691885825
322.167204590333 425.693171215743
322.282351952619 429.796370062131
324.096349528 433.098730668005
325.013438510397 436.823894116631
326.025494465666 440.504290120267
326.025494465666 444.661769450185
326.025494465666 448.819248780104
326.025494465666 452.976728110022
326.025494465666 457.13420743994
326.025494465666 461.291686769858
326.025494465666 465.449166099776
324.706742554244 468.984985584538
323.955023444242 472.788104415353
321.975655996465 476.012509639039
320.238059652666 479.350885796727
318.308914715 482.598965919072
316.379769777333 485.847046041416
315.285834543132 489.488844140912
313.306467095356 492.713249364598
310.099451309804 495.358940981154
306.892435524252 498.004632597711
303.6854197387 500.650324214268
300.33964160495 502.909759689284
296.753903126234 504.501246270579
293.168164647519 506.092732851875
289.534260227603 507.55014566717
285.886212319087 508.968188945952
282.238164410572 510.386232224734
278.253469881454 510.86719259576
274.667731402738 512.458679177055
270.51025207282 512.458679177055
266.924513594104 514.050165758351
262.767034264186 514.050165758351
259.026780590589 515.2115468841
255.023816455552 515.641652339646
250.866337125634 515.641652339646
246.708857795716 515.641652339646
242.551378465798 515.641652339646
238.39389913588 515.641652339646
234.236419805962 515.641652339646
230.078940476044 515.641652339646
226.493201997328 514.050165758351
222.33572266741 514.050165758351
218.178243337491 514.050165758351
214.020764007573 514.050165758351
210.398852335805 512.559370165334
206.309772304326 512.368975224327
202.691807720224 510.86719259576
198.572644364331 510.760537004539
194.94858991159 509.275706014465
191.276548547301 507.924450446975
187.628500638785 506.506407168193
183.98045273027 505.088363889411
180.033895145526 504.501246270579
176.44815666681 502.909759689284
172.862418188094 501.318273107989
169.276679709379 499.726786526694
165.740213187693 497.998147495503
162.105202751948 496.543813364103
158.885149493627 493.934412600164
155.237101585111 492.516369321383
152.030085799559 489.870677704826
148.823070014008 487.224986088269
145.616054228456 484.579294471712
142.409038442904 481.933602855156
139.202022657353 479.287911238599
135.995006871801 476.642219622042
134.015639424024 473.417814398356
131.181855761333 470.596181104146
128.829256190695 467.547717558114
126.849888742919 464.323312334428
124.870521295142 461.098907110742
122.891153847365 457.874501887056
120.911786399588 454.650096663371
119.606986135333 451.10770037008
117.677841197667 447.859620247736
117.677841197667 443.702140917817
117.677841197667 439.544661587899
115.925542511803 436.213216116425
115.74869626 432.139102135637
115.847639890426 428.028264847666
117.677841197667 424.733542683375
117.677841197667 420.576063353457
118.102797220432 416.618908355221
119.606986135333 413.170503901194
119.606986135333 409.013024571276
121.536131073 405.764944448932
123.465276010667 402.516864326588
125.394420948333 399.268784204243
125.394420948333 395.111304874325
124.968714230671 391.154503753774
123.465276010667 387.705745422062
ID=11278a09..txt

LM=200
119.606986135333 381.956779510849
118.525183809796 377.881351949892
117.677841197667 373.695400045523
115.74869626 370.019409916647
115.74869626 365.434020580198
117.677841197667 361.758030451322
117.677841197667 357.172641114872
119.606986135333 353.496650985996
119.606986135333 348.911261649546
119.606986135333 344.325872313096
121.536131073 340.649882184221
122.562583627806 336.548362733194
123.465276010667 332.388502718896
125.394420948333 328.71251259002
127.035638942193 324.900793657452
128.117441267731 320.825366096496
129.252710823667 316.775142995819
131.181855761333 313.099152866943
133.111000699 309.423162738067
136.127595583205 306.259796674056
138.437046246518 302.763082720228
140.74649690983 299.2663687664
142.756725387333 295.628601430138
144.13774989868 291.694227251616
145.219552224218 287.618799690659
147.52900288753 284.122085736831
149.838453550843 280.625371783004
153.37555255193 277.707371436305
156.912651553017 274.789371089606
160.449750554105 271.871370742908
163.977319701667 268.948878021855
166.296300218504 265.456656442381
169.833399219592 262.538656095683
172.142849882904 259.041942141855
176.120981006955 257.351590132931
179.731461479943 254.637853007233
183.636211132093 252.743237777309
187.614342256145 251.052885768385
191.592473380196 249.362533759462
195.214314569729 246.680420100757
199.107703505333 244.754181403839
202.66987068902 241.905960356871
206.683519174268 240.314473775576
210.697167659514 238.72298719428
214.710816144762 237.131500612985
219.296205481211 237.131500612985
223.309853966458 235.54001403169
227.895243302908 235.54001403169
231.908891788156 233.948527450395
236.494281124605 233.948527450395
240.653143237698 232.761254665702
245.093318946302 232.3570408691
249.678708282752 232.3570408691
254.264097619202 232.3570408691
258.849486955651 232.3570408691
262.863135440899 233.948527450395
266.876783926146 235.54001403169
270.705221720873 237.647049446089
274.683352844924 239.337401455013
276.992803508237 242.834115408841
280.529902509324 245.75211575554
282.839353172636 249.248829709367
285.513450774666 252.57364904261
287.458254499261 256.242257617023
289.767705162574 259.73897157085
292.077155825886 263.235685524679
294.386606489199 266.732399478506
295.468408814736 270.807827039463
297.088320400666 274.629589815865
299.017465338333 278.30557994474
301.169112466899 281.876682508075
303.478563130211 285.373396461903
306.734045089 288.424151123793
309.325112794611 291.788110762429
311.634563457923 295.284824716257
313.944014121236 298.781538670084
315.025816446773 302.856966231041
316.379769777333 306.804101768172
318.417069435623 310.429107745826
320.238059652666 314.156082025923
322.167204590333 317.832072154799
324.096349528 321.508062283674
326.025494465666 325.18405241255
326.28137773886 329.648818336352
327.954639403333 333.445431877875
327.954639403333 338.030821214325
329.526784715473 341.875101019222
329.883784341 346.29220067965
329.883784341 350.8775900161
329.883784341 355.46297935255
329.596519677701 359.912952084437
327.954639403333 363.724358817875
327.954639403333 368.309748154325
326.351112701088 372.139234767307
326.025494465666 376.57112761965
324.096349528 380.247117748526
323.105705724475 384.365517450178
322.023903398938 388.440945011135
320.238059652666 392.184487342727
320.238059652666 396.769876679176
318.308914715 400.445866808053
318.308914715 405.031256144502
318.308914715 409.616645480952
319.857091646512 413.472223984005
320.238059652666 417.878024946278
322.167204590333 421.554015075154
323.102498623125 425.698506666876
324.096349528 429.815394540479
326.025494465666 433.491384669355
326.347905599737 437.924789349746
327.954639403333 441.75276413468
327.954639403333 446.33815347113
327.954639403333 450.923542807579
327.954639403333 455.508932144029
329.301620551875 459.459354368789
329.883784341 463.770311609354
329.883784341 468.355700945804
328.448189491286 472.264350658788
327.954639403333 476.617080411129
326.284584840211 480.415205780701
326.025494465666 484.878459876454
325.348628526911 489.144774509744
324.096349528 493.13983934178
321.957375538061 496.716916024529
319.647924874748 500.213629978357
317.338474211436 503.710343932185
314.450624839666 506.934400649709
311.491924547036 510.125058232711
307.954825545949 513.043058579409
304.417726544861 515.961058926108
300.880627543774 518.879059272807
296.902496419723 520.569411281731
292.924365295672 522.259763290654
289.387266294585 525.177763637353
284.806478294757 525.190571827417
280.792829809509 526.782058408712
276.20744047306 526.782058408712
272.193791987813 528.373544990008
268.173514305439 529.946578668647
263.594754166116 529.965031571303
259.581105680869 531.556518152598
254.995716344419 531.556518152598
250.410327007969 531.556518152598
246.077698070366 532.260097024391
241.811289186272 533.148004733893
237.225899849823 533.148004733893
233.212251364575 531.556518152598
228.626862028126 531.556518152598
224.041472691676 531.556518152598
219.562718588278 531.259690416502
215.442434869979 529.965031571303
211.165424217213 529.10663473643
206.843397048282 528.373544990008
202.829748563035 526.782058408712
198.789998722096 525.263227047434
194.370835475082 524.800523376285
190.217062256091 523.599085246122
186.203413770844 522.007598664827
181.995409979965 520.957115687289
177.604375949147 520.416112083532
173.5981156089 518.804060007216
169.619984484849 517.113707998292
165.641853360798 515.423355989369
161.663722236747 513.733003980445
157.685591112696 512.042651971521
154.094225888866 509.275706014465
150.080577403619 507.68421943317
146.192229863506 505.743947606975
142.214098739456 504.053595598051
138.61137279908 501.318273107989
134.698868614317 499.445243242429
132.389417951005 495.948529288601
128.852318949918 493.030528941903
125.31521994883 490.112528595205
121.778120947743 487.194528248506
118.241021946656 484.276527901807
115.74869626 480.866021260901
113.622120620031 477.283099994152
111.890406384667 473.51404100315
109.961261447 469.838050874274
109.149065305643 465.63553091841
108.032116509333 461.576671408949
106.102971571667 457.900681280073
104.676009991256 453.987961842669
104.173826634 449.639301814748
104.173826634 445.053912478298
104.173826634 440.468523141848
104.173826634 435.883133805399
104.173826634 431.297744468949
104.173826634 426.712355132499
106.102971571667 423.036365003624
107.415468529945 419.069686926497
108.032116509333 414.774985538298
109.961261447 411.098995409422
110.660875506558 406.843404243627
111.890406384667 402.837615944097
114.052128495408 399.271262728842
116.361579158721 395.774548775015
117.677841197667 391.80964555747
119.606986135333 388.133655428594
ID=11278a10..txt

LM=200
111.890406384667 381.956779510849
111.890406384667 377.612251626073
111.890406384667 373.267723741298
111.890406384667 368.923195856522
113.019131693807 365.110749248616
113.819551322333 361.143539294544
114.811142686152 357.266447724629
115.74869626 353.363882732567
117.677841197667 349.928754055366
119.606986135333 346.493625378164
121.536131073 343.058496700962
123.465276010667 339.62336802376
125.394420948333 336.188239346558
127.323565886 332.753110669357
129.252710823667 329.317981992156
131.181855761333 325.882853314953
131.181855761333 321.538325430178
133.260741508474 318.173784592603
135.384395342421 314.830347437739
137.508049176369 311.486910282874
139.631703010316 308.14347312801
142.756725387333 305.272081251743
144.685870325 301.836952574542
147.230312849933 298.691875270545
149.35396668388 295.348438115681
151.477620517827 292.005000960817
154.82892268955 289.240277413081
158.180224861272 286.475553865346
161.531527032994 283.71083031761
164.882829204717 280.946106769875
168.234131376439 278.18138322214
171.585433548161 275.416659674404
174.936735719883 272.651936126669
178.288037891606 269.887212578934
181.639340063328 267.122489031198
184.99064223505 264.357765483463
188.782976529736 262.820690273503
192.134278701458 260.055966725767
195.926612996144 258.518891515807
199.71894729083 256.981816305846
203.221407396156 254.637853007233
206.994194429728 253.046366425937
210.654918051924 251.14294233819
214.44725234661 249.60586712823
218.312555530448 248.271906682052
222.472953058945 247.759365046084
226.429870448797 246.680420100757
230.774398333572 246.680420100757
235.118926218348 246.680420100757
239.463454103123 246.680420100757
243.807981987899 246.680420100757
247.580769021472 248.271906682052
251.353556055046 249.863393263347
255.126343088619 251.454879844642
258.809122325937 253.2969103562
262.160424497659 256.061633903935
265.511726669382 258.82635745167
268.151146335666 261.926662517254
270.080291273333 265.361791194455
272.009436211 268.796919871657
273.938581148666 272.232048548859
274.902347501344 276.122256833122
275.867726086333 280.011705110836
277.796871024 283.446833788037
277.796871024 287.791361672813
279.726015961666 291.226490350015
280.610023319981 295.154297035961
281.655160899333 299.006146911992
283.629682650101 302.419884952819
285.753336484048 305.763322107683
289.104638655771 308.528045655418
291.228292489717 311.871482810283
293.230030525333 315.272391090426
293.230030525333 319.616918975202
295.159175463 323.052047652403
297.088320400666 326.487176329606
298.16361664613 330.324809405993
299.017465338333 334.266832891583
300.946610276 337.701961568784
300.946610276 342.04648945356
300.946610276 346.391017338335
300.946610276 350.735545223111
302.875755213666 354.170673900313
302.875755213666 358.515201785089
302.875755213666 362.859729669864
300.946610276 366.294858347066
300.946610276 370.639386231842
300.187129998855 374.625895002181
299.017465338333 378.419042793819
299.017465338333 382.763570678595
297.499113510337 386.392347288161
297.088320400666 390.543227240572
297.088320400666 394.887755125347
296.038745359595 398.737513181271
295.159175463 402.667411687325
295.159175463 407.011939572101
293.230030525333 410.447068249302
291.300885587666 413.882196926503
289.37174065 417.317325603706
288.207415707011 421.112990538975
287.442595712333 425.096982165683
289.37174065 428.532110842884
290.593440543948 432.300729217826
293.230030525333 435.402368197288
295.159175463 438.837496874489
297.088320400666 442.272625551692
299.017465338333 445.707754228893
300.946610276 449.142882906095
302.107715209858 452.940065754143
302.875755213666 456.922539468073
304.804900151333 460.357668145274
304.804900151333 464.702196030049
304.804900151333 469.046723914825
304.804900151333 473.391251799601
304.581348791323 477.630397540362
302.875755213666 481.170908361578
300.946610276 484.60603703878
299.438035627256 488.239422612085
297.314381793309 491.582859766949
295.190727959361 494.926296921814
293.230030525333 498.346551747586
290.943420291466 501.613171231543
287.592118119744 504.377894779278
285.468464285797 507.721331934142
282.117162114075 510.486055481878
278.481298420275 512.458679177055
274.973525647666 514.787854239574
271.507465204331 517.233138920941
267.734678170758 518.824625502236
263.961891137185 520.416112083532
260.189104103612 522.007598664827
255.844576218836 522.007598664827
252.071789185263 523.599085246122
248.29900215169 525.190571827417
243.954474266914 525.190571827417
240.181687233341 526.782058408712
235.837159348565 526.782058408712
232.064372314993 528.373544990008
227.719844430217 528.373544990008
223.947057396644 529.965031571303
219.602529511868 529.965031571303
215.258001627093 529.965031571303
211.208952071947 530.787519234517
207.140686708744 531.556518152598
202.796158823968 531.556518152598
198.451630939192 531.556518152598
194.107103054417 531.556518152598
190.042119983699 530.778382709751
185.989788136068 529.965031571303
181.645260251292 529.965031571303
177.872473217719 528.373544990008
173.549686436064 528.313026883234
169.75515829937 526.782058408712
165.523985723729 526.466524801088
161.637843381021 525.190571827417
157.865056347448 523.599085246122
154.092269313875 522.007598664827
150.319482280302 520.416112083532
146.546695246729 518.824625502236
142.769979955614 517.244073541325
138.536613537964 516.93464666914
134.744279243278 515.397571459179
130.951944948592 513.860496249219
127.159610653907 512.323421039258
123.808308482184 509.558697491523
120.015974187498 508.021622281563
116.364398978144 506.092732851875
112.87233772109 503.719823523866
109.521035549368 500.955099976131
106.169733377646 498.190376428396
102.818431205923 495.42565288066
100.694777371976 492.082215725796
98.5711235380286 488.738778570931
96.4572468833332 485.390732452328
94.5281019456666 481.955603775127
93.4278103739613 478.129753499209
92.5318048777884 474.207602737215
90.6698120703333 470.740818535947
90.6698120703333 466.396290651172
88.7406671326666 462.96116197397
88.7406671326666 458.616634089195
88.7406671326666 454.272106204419
90.6698120703333 450.836977527217
90.6698120703333 446.492449642442
92.5989570079999 443.05732096524
93.013578853097 438.908245879273
94.5281019456666 435.277664403263
96.4572468833332 431.842535726061
98.1568920171646 428.29922080755
100.280545851112 424.955783652686
102.244681696333 421.537149694456
104.527853519006 418.268909342957
107.879155690729 415.504185795221
109.961261447 412.141162870425
110.898815020849 408.238597878364
111.890406384667 404.361506308448
111.08998675614 400.394296354376
109.961261447 396.581849746471
109.961261447 392.237321861695
109.961261447 387.89279397692
ID=11278a11..txt

LM=200
133.111000699 381.956779510849
136.867320609229 378.857928504136
138.898435512 374.945815602969
141.924663754139 371.502799276453
144.453335326594 367.825234662612
144.685870325 363.065270929787
142.316358854046 359.312678220671
139.787687281592 355.635113606829
138.898435512 351.184726256606
138.898435512 346.315145491305
139.456956770898 341.708851729659
139.669532555981 338.031287115818
138.898435512 333.52520161055
140.729384937379 329.518730673877
142.030408172058 325.262452452906
143.331431406738 321.006174231935
144.685870325 316.775076172067
145.933477876098 312.493617789994
146.615015262667 307.94531384904
148.544160200333 303.985132291312
150.473305138 300.024950733585
152.402450075667 296.064769175859
154.893890725046 292.369653899399
157.422562297501 288.692089285558
159.951233869956 285.014524671716
162.048174764 281.133442152524
165.008577014866 277.659395444033
167.53724858732 273.981830830192
169.764754514667 270.162296686917
171.693899452333 266.202115129189
175.123263304684 262.949136988667
177.651934877139 259.271572374826
181.428594858038 256.229339588528
185.605606820562 254.301518699176
189.361926730791 251.202667692464
193.178632897929 248.271906682052
196.772783642 245.976730930729
200.285302369632 243.782697740747
204.482654402826 241.91149507181
208.680006436019 240.040292402873
212.504605035923 237.131500612985
216.633678379441 235.070238727222
220.831030412635 233.199036058285
225.028382445828 231.327833389348
229.225734479021 229.45663072041
233.423086512214 227.585428051473
237.719903669312 225.991094543919
242.017743583411 224.399607962624
246.456174734757 223.199468382435
251.18516426281 222.808121381328
255.483004176909 221.216634800033
260.35258494221 221.216634800033
265.009711359385 221.808018542281
269.52000562161 222.808121381328
273.845447548735 224.322775542382
278.115685449806 225.991094543919
282.240151615121 228.065180880256
286.139624426801 230.765554287804
290.193823558544 233.035234555906
292.722495130999 236.712799169748
296.478815041228 239.81165017646
299.007486613683 243.489214790302
301.536158186138 247.166779404143
304.064829758593 250.844344017985
306.593501331047 254.521908631826
308.663190026666 258.415837841368
310.423196138182 262.455751466639
312.521479902 266.336200956822
314.450624839666 270.296382514549
316.781562517771 274.067158915292
320.238059652666 277.307346422429
323.066554000455 280.843574535846
325.59522557291 284.521139149687
328.123897145365 288.198703763529
331.812929278666 291.32927423819
333.742074216333 295.289455795917
335.671219154 299.249637353643
337.600364091666 303.209818911371
339.529509029333 307.170000469098
341.458653967 311.130182026825
343.369301476999 315.099083274678
345.316943842333 319.05054514228
345.971347946359 323.611639716619
347.24608878 327.880307465308
348.573394415718 332.12419615856
349.175233717666 336.710069788336
349.175233717666 341.579650553637
351.104378655333 345.539832111364
351.104378655333 350.409412876665
351.104378655333 355.278993641966
350.739816837969 359.9767199129
349.175233717666 364.108755964994
349.175233717666 368.978336730295
347.24608878 372.938518288023
347.24608878 377.808099053324
345.316943842333 381.768280611051
345.316943842333 386.637861376352
345.318288476131 391.506808281082
347.24608878 395.46762369938
347.24608878 400.337204464681
346.498467717604 404.854356551123
345.316943842333 409.166966787709
343.387798904666 413.127148345436
343.387798904666 417.996729110737
343.387798904666 422.866309876038
343.387798904666 427.735890641339
345.316943842333 431.696072199066
346.928996058937 435.805731312175
349.175233717666 439.61643531452
351.104378655333 443.576616872247
353.033523593 447.536798429973
354.962668530666 451.496979987701
356.891813468333 455.457161545428
358.418080480341 459.607259816612
358.820958406 464.286923868456
360.750103343666 468.247105426183
360.750103343666 473.116686191484
360.750103343666 477.986266956785
360.750103343666 482.855847722086
360.750103343666 487.725428487387
358.885556915333 491.716061791923
358.812182018427 496.551053620022
356.891813468333 500.515372368143
354.982487211292 504.484896454834
353.033523593 508.435735483597
351.104378655333 512.395917041324
348.624120831703 516.096303903488
344.867800921474 519.1951549102
341.111481011245 522.294005916913
337.355161101015 525.392856923625
333.157809067821 527.264059592563
329.258551292578 529.965031571303
324.960711378479 531.556518152598
320.662871464381 533.148004733893
316.365031550282 534.739491315188
311.730016778892 535.392424599475
307.197610870883 536.330977896484
302.453248466578 536.679533261801
298.030190191484 537.922464477779
293.176480154265 537.966641924126
288.862769512084 539.513951059074
283.993188746783 539.513951059074
279.123607981482 539.513951059074
274.254027216181 539.513951059074
269.38444645088 539.513951059074
264.514865685579 539.513951059074
259.645284920278 539.513951059074
255.187342659083 538.368122220272
250.477864240878 537.922464477779
246.180024326779 536.330977896484
241.310443561478 536.330977896484
237.01260364738 534.739491315188
232.714763733281 533.148004733893
228.239101968069 532.051499557746
223.600717811912 531.407945226584
219.403365778718 529.536742557646
214.951663225684 528.373544990008
210.653823311586 526.782058408712
206.355983397487 525.190571827417
202.058143483389 523.599085246122
197.76030356929 522.007598664827
193.778221456595 519.537174881796
189.580869423402 517.665972212858
185.383517390209 515.794769543921
181.186165357016 513.923566874983
176.988813323822 512.052364206046
173.116745787103 509.275706014465
169.0351413804 507.082310530396
165.27882147017 503.983459523683
161.081469436977 502.112256854746
157.325149526747 499.013405848034
153.342768770218 496.543813364103
150.473305138 493.523950500928
146.842806010869 490.365787558542
143.08648610064 487.26693655183
139.33016619041 484.168085545118
136.801494617956 480.490520931276
133.111000699 477.360639542588
130.516503135271 473.714105310722
127.987831562816 470.03654069688
125.459159990361 466.358976083039
123.465276010667 462.429312519253
121.536131073 458.469130961526
119.100793610772 454.747568634385
116.572122038317 451.070004020544
115.271098803638 446.813725799573
113.819551322333 442.628404730618
113.819551322333 437.758823965317
113.819551322333 432.889243200016
113.819551322333 428.019662434715
115.190175001102 423.796193873333
115.74869626 419.189900111688
117.677841197667 415.229718553961
117.865596367367 410.448645603293
119.606986135333 406.399956230932
121.695291174501 402.51480276848
123.465276010667 398.479593115479
125.524985981635 394.580959933668
128.053657554091 390.903395319827
130.582329126545 387.225830705985
ID=11278a12..txt

LM=200
117.677841197667 381.956779510849
115.74869626 378.307049476124
115.74869626 373.747920233824
115.74869626 369.188790991525
117.677841197667 365.5390609568
115.74869626 361.889330922074
115.74869626 357.330201679775
115.74869626 352.771072437475
117.677841197667 349.12134240275
117.677841197667 344.56221316045
119.349070026233 340.790901433931
119.606986135333 336.353353883425
121.472161409635 332.673468539973
122.533707101336 328.614752092994
123.595252793037 324.556035646015
125.884446822513 321.076032806165
129.252710823667 318.104703709797
131.690483219239 314.694740733595
135.20732558649 311.793451500875
138.72416795374 308.892162268154
141.013361983216 305.412159428304
143.302556012692 301.932156588454
145.591750042168 298.452153748604
149.108592409418 295.550864515884
151.397786438894 292.070861676034
154.331595013333 288.894730227563
156.260739951 285.245000192838
158.265368527321 281.630853156485
160.554562556797 278.150850316635
164.071404924048 275.249561083914
167.588247291298 272.348271851194
169.877441320774 268.868269011344
173.394283688025 265.966979778623
175.6834777175 262.486976938773
177.972671746976 259.006974098923
181.489514114227 256.105684866203
185.006356481478 253.204395633482
188.523198848728 250.303106400761
192.040041215979 247.401817168041
195.556883583229 244.50052793532
199.514758073444 242.826887040374
203.031600440695 239.925597807654
206.586951500257 237.131500612985
210.506317298159 235.350667679987
214.464191788374 233.677026785041
217.981034155624 230.77573755232
221.964764213443 229.174067706509
225.95215260454 227.582581125214
229.939540995637 225.991094543919
234.253564239445 225.308822310312
238.486058629034 224.399607962624
242.47344702013 222.808121381328
247.03257626243 222.808121381328
251.591705504729 222.808121381328
256.150834747029 222.808121381328
260.205971795549 224.211024133144
264.697352380425 224.399607962624
268.684740771522 225.991094543919
272.672129162619 227.582581125214
276.659517553716 229.174067706509
280.436376369583 231.351580270098
283.953218736834 234.252869502819
287.470061104085 237.15415873554
290.986903471335 240.055447968261
293.230030525333 243.557166787131
295.159175463 247.206896821857
297.088320400666 250.856626856583
299.017465338333 254.506356891308
300.946610276 258.156086926033
302.875755213666 261.805816960759
304.804900151333 265.455546995485
305.617510693817 269.631611508446
306.734045089 273.66440627251
308.663190026666 277.314136307236
310.029796106694 281.229047242254
310.592334964333 285.52299558426
312.521479902 289.172725618986
314.442081519572 292.826482976061
315.503627211273 296.88519942304
317.792821240749 300.36520226289
318.854366932449 304.423918709869
321.143560961925 307.903921549719
323.432754991401 311.383924389568
324.494300683102 315.442640836547
326.783494712577 318.922643676397
327.954639403333 322.929695139089
329.883784341 326.579425173815
331.195780125455 330.520079410205
331.812929278666 334.78828445084
333.742074216333 338.438014485565
334.380417200557 342.696228751141
335.671219154 346.64687376259
335.671219154 351.206003004889
335.671219154 355.765132247189
335.671219154 360.324261489488
335.671219154 364.883390731788
333.742074216333 368.533120766513
333.742074216333 373.092250008812
333.742074216333 377.651379251112
331.812929278666 381.301109285837
331.812929278666 385.860238528137
330.195611849833 389.656964096426
329.883784341 394.069097805163
329.883784341 398.628227047462
329.883784341 403.187356289761
329.883784341 407.746485532061
329.883784341 412.30561477436
328.736931050727 416.324117206815
327.954639403333 420.514474051385
327.8414880051 425.020263707902
326.025494465666 428.72333332841
324.096349528 432.373063363136
322.201554254448 436.038985834581
322.167204590333 440.58192264016
322.167204590333 445.14105188246
322.167204590333 449.700181124759
322.167204590333 454.259310367059
322.167204590333 458.818439609358
322.167204590333 463.377568851658
322.167204590333 467.936698093957
322.167204590333 472.495827336257
322.167204590333 477.054956578556
320.238059652666 480.704686613281
320.238059652666 485.263815855581
318.308914715 488.913545890307
318.222646964536 493.43200850234
316.379769777333 497.122405167332
314.871907243359 500.970727789168
312.582713213883 504.450730629018
310.592334964333 508.071595271508
309.231973492707 511.989449915846
306.942779463232 515.469452755696
304.653585433756 518.949455595546
302.36439140428 522.429458435396
298.847549037029 525.330747668116
295.330706669779 528.232036900837
291.813864302528 531.133326133558
288.297021935277 534.034615366278
284.339147445063 535.708256261224
280.003730675109 536.330977896484
276.016342284012 537.922464477779
272.028953892915 539.513951059074
267.625585238279 539.947523165457
263.482436259518 541.105437640369
258.923307017219 541.105437640369
254.364177774919 541.105437640369
249.80504853262 541.105437640369
245.631052172389 540.033389329427
241.258530899223 539.513951059074
237.271142508126 537.922464477779
233.283754117029 536.330977896484
229.296365725932 534.739491315188
225.308977334835 533.148004733893
221.321588943738 531.556518152598
217.334200552641 529.965031571303
213.346812161544 528.373544990008
209.569149637497 526.19826961269
205.611275147283 524.524628717744
201.653400657069 522.850987822798
197.695526166854 521.177346927853
193.73765167664 519.503706032907
189.994222666165 517.233138920941
186.262934819176 514.92877590524
182.305060328961 513.255135010294
178.788217961711 510.353845777574
174.830343471496 508.680204882628
170.872468981282 507.006563987682
167.355626614032 504.105274754961
163.797726482094 501.318273107989
160.119029826333 499.418094791358
157.591715727091 496.050341787445
155.302521697615 492.570338947596
151.785679330364 489.669049714875
149.496485300889 486.189046875025
145.979642933638 483.287757642304
143.690448904163 479.807754802455
140.173606536912 476.906465569734
137.884412507436 473.426462729884
135.040145636667 470.208121309123
132.078376110709 467.045170657314
129.789182081234 463.565167817464
127.499988051758 460.085164977614
126.438442360057 456.026448530635
125.376896668356 451.967732083657
123.465276010667 448.30974110077
122.02615694718 444.429012796828
121.536131073 440.100881823746
121.536131073 435.541752581446
121.536131073 430.982623339147
121.536131073 426.423494096847
121.536131073 421.864364854548
123.465276010667 418.214634819822
123.566331689627 413.703143239459
125.394420948333 410.005775542797
126.917071410803 406.16442395263
125.440866331721 402.68442111278
125.394420948333 398.147186231046
123.31777494832 394.566988218822
121.536131073 390.847726161595
119.606986135333 387.19799612687
ID=11278a15..txt

LM=200
129.252710823667 381.956779510849
129.252710823667 377.585453675849
129.252710823667 373.214127840849
129.252710823667 368.842802005849
129.252710823667 364.471476170849
129.252710823667 360.100150335849
129.252710823667 355.728824500849
129.252710823667 351.357498665849
129.252710823667 346.986172830849
129.252710823667 342.614846995849
131.053591036366 339.092456358193
131.181855761333 334.781594533422
133.111000699 331.319667905996
133.803622108171 327.274843905229
135.947947469881 323.91435336137
138.092272831591 320.553862817511
140.827580449667 317.471961396292
143.608571892785 314.411595336922
145.752897254495 311.051104793064
147.897222616204 307.690614249205
150.041547977914 304.330123705346
152.185873339624 300.969633161487
154.330198701334 297.609142617628
156.474524063044 294.248652073769
158.618849424754 290.88816152991
160.763174786464 287.527670986051
163.977319701667 284.671493537179
166.279473847658 281.385403505462
169.651447547143 278.603626568732
173.023421246627 275.821849632002
176.395394946112 273.040072695272
179.767368645597 270.258295758543
183.139342345082 267.476518821812
186.511316044567 264.694741885083
189.883289744051 261.912964948353
193.255263443535 259.131188011623
196.627237143021 256.349411074894
200.440242965469 254.795282475938
203.812216664954 252.013505539208
207.625222487402 250.459376940253
211.21070059858 248.271906682052
214.810202009335 246.123471404569
218.238129714972 243.497446938166
222.03771469877 241.905960356871
226.24921947668 241.461085607704
230.208625517567 240.314473775576
234.31626324454 239.580476747569
238.379536336364 238.72298719428
242.750862171365 238.72298719428
246.637344957812 237.373387626254
250.45035078026 238.443742198671
254.704388725672 238.770222459851
258.51739454812 240.324351058806
262.320527941554 241.905960356871
265.702374070054 244.660256594491
269.074347769538 247.442033531221
272.446321469023 250.223810467951
275.818295168508 253.00558740468
279.190268867992 255.787364341411
281.334594229702 259.147854885269
283.478919591412 262.508345429128
284.395596615347 266.447549580117
286.539921977057 269.808040123976
288.684247338767 273.168530667835
289.600924362702 277.107734818823
291.300885587666 280.677698682151
292.661926748347 284.40742951367
293.578603772281 288.346633664658
296.950577471766 291.128410601388
299.094902833476 294.488901145247
301.239228195186 297.849391689106
303.383553556895 301.209882232965
305.527878918605 304.570372776824
307.672204280315 307.930863320682
309.816529642025 311.291353864542
311.960855003735 314.6518444084
314.105180365444 318.01233495226
316.249505727154 321.372825496118
318.308914715 324.773345631116
319.310508112799 328.672520190965
320.238059652666 332.606598093543
322.167204590333 336.068524720968
322.167204590333 340.439850555968
324.096349528 343.901777183394
325.121541570249 347.789827338777
326.025494465666 351.735029645821
326.025494465666 356.106355480821
326.025494465666 360.477681315821
324.490387603119 364.125357549859
324.096349528 368.310933778248
323.884681893024 372.582479458965
322.167204590333 376.144186240674
320.238059652666 379.6061128681
319.907002483444 383.821378304799
318.855152308266 387.181868848658
320.238059652666 390.901291957953
320.238059652666 395.272617792953
320.238059652666 399.643943627953
319.181907239102 403.517399059741
318.308914715 407.47719609038
316.379769777333 410.939122717806
316.379769777333 415.310448552806
316.379769777333 419.681774387806
316.379769777333 424.053100222806
318.308914715 427.515026850232
321.222019820883 430.513114509528
323.366345182593 433.873605053387
326.025494465666 436.991407524937
327.954639403333 440.453334152363
329.799321267723 443.955076684964
329.883784341 448.286586614789
331.632675315592 451.83348498694
331.812929278666 456.119839077215
333.742074216333 459.581765704641
334.382706387398 463.651097439904
335.671219154 467.415018167067
335.671219154 471.786344002067
333.742074216333 475.248270629493
333.742074216333 479.619596464493
333.742074216333 483.990922299493
333.742074216333 488.362248134493
331.812929278666 491.824174761919
329.883784341 495.286101389345
327.954639403333 498.748028016771
325.337665005703 501.885711735527
322.167204590333 504.762482064049
319.821365944509 508.027979216115
316.449392245024 510.809756152845
313.07741854554 513.591533089575
309.264412723091 515.14566168853
305.643012161576 517.233138920941
301.843427177778 518.824625502236
298.043842193981 520.416112083532
294.012389433298 521.36217608435
290.19938361085 522.916304683305
286.073346391385 523.599085246122
281.702020556385 523.599085246122
277.902435572588 525.190571827417
273.531109737588 525.190571827417
269.159783902588 525.190571827417
265.116188061342 526.10283458816
260.98887308379 526.782058408712
256.61754724879 526.782058408712
252.24622141379 526.782058408712
247.87489557879 526.782058408712
243.50356974379 526.782058408712
239.703984759992 525.190571827417
235.337922443458 525.175920401004
231.533073941194 523.599085246122
227.161748106194 523.599085246122
223.362163122397 522.007598664827
218.990837287397 522.007598664827
215.191252303599 520.416112083532
210.819926468599 520.416112083532
206.882753194465 519.207613559419
202.649015649802 518.824625502236
198.849430666004 517.233138920941
195.002703604156 515.772876100329
191.189697781708 514.218747501374
186.935659836296 513.892267240194
183.079349879611 512.458679177055
179.279764895814 510.86719259576
175.480179912016 509.275706014465
171.683636546502 507.675752844374
167.881009944421 506.092732851875
164.49865702457 503.339847308689
160.853580828028 501.318273107989
157.313677502637 499.003941773005
153.500671680188 497.44981317405
150.128697980704 494.66803623732
146.756724281219 491.88625930059
143.384750581734 489.10448236386
140.01277688225 486.32270542713
136.969290574333 483.386079485664
134.496477821055 480.180437946541
131.12450412157 477.398661009812
127.752530422086 474.616884073082
124.380556722601 471.835107136352
122.236231360891 468.474616592493
119.606986135333 465.34271734383
117.947580637472 461.753635504775
117.677841197667 457.509464881403
115.74869626 454.047538253977
115.74869626 449.676212418977
115.74869626 445.304886583977
114.591843855572 441.478901142706
113.819551322333 437.471634121552
113.819551322333 433.100308286551
113.819551322333 428.728982451552
113.819551322333 424.357656616552
113.819551322333 419.986330781551
113.819551322333 415.615004946551
115.74869626 412.153078319126
117.677841197667 408.6911516917
119.606986135333 405.229225064273
120.986380690668 401.508146025696
123.465276010667 398.305371809422
125.394420948333 394.843445181995
127.419356775797 391.42667439412
129.252710823667 387.919591927144
ID=11278a16..txt

LM=200
109.961261447 381.956779510849
108.032116509333 377.776130656689
106.102971571667 373.595481802529
106.102971571667 368.505433740795
106.102971571667 363.415385679061
106.102971571667 358.325337617326
106.102971571667 353.235289555592
107.63170662379 348.865887422449
108.032116509333 343.964592639698
108.032116509333 338.874544577964
109.589674924764 334.518729782527
111.060763250271 330.122152973972
112.53185157578 325.725576165417
115.230588239062 321.907712963991
115.74869626 317.061901099589
117.677841197667 312.88125224543
119.606986135333 308.700603391269
121.536131073 304.519954537109
125.041326542152 301.082256135476
127.740063205435 297.26439293405
130.438799868718 293.446529732624
133.137536532001 289.628666531199
136.969290574333 286.34490788903
139.762658196341 282.571653735477
143.689043197399 279.33250414118
146.615015262667 275.621759741698
150.314164861739 272.275491345458
154.240549862797 269.036341751161
156.93928652608 265.218478549736
160.119029826333 261.627361947779
163.564408190421 258.161465754014
167.490793191478 254.922316159717
170.189529854761 251.104452958292
174.115914855819 247.865303363995
178.042299856876 244.626153769698
180.74103652016 240.808290568273
184.667421521217 237.569140973976
189.034838645238 235.557639717455
192.961223646296 232.318490123158
197.328640770317 230.306988866636
201.255025771375 227.06783927234
205.622442895397 225.056338015819
209.989860019418 223.044836759296
214.423127334996 221.216634800033
218.941434545528 219.625148218738
223.533143514446 218.237981327507
228.341592761431 217.45412840876
233.068097028326 216.442175056148
237.586404238857 214.850688474852
242.676452300591 214.850688474852
247.766500362325 214.850688474852
252.383838996355 216.166513134678
257.37485563459 216.442175056148
262.441769613289 216.506570634397
266.983210906856 218.033661637443
271.501518117388 219.625148218738
275.985053108317 221.313426066187
280.352470232338 223.324927322708
284.278855233396 226.564076917005
288.205240234454 229.803226511301
292.131625235511 233.042376105598
294.830361898795 236.860239307023
297.529098562077 240.67810250845
300.22783522536 244.495965709875
302.875755213666 248.337783899364
304.397660214151 252.710405719855
306.734045089 256.699081607684
308.567485202941 260.924845729836
308.810925190674 265.90013614552
310.592334964333 270.150427377738
312.521479902 274.331076231898
313.224190167198 279.089866571184
314.695278492706 283.486443379738
317.394015155989 287.304306581164
320.092751819272 291.122169782589
321.563840144779 295.518746591144
324.096349528 299.414969356859
326.025494465666 303.595618211019
328.432401796853 307.55104980255
331.131138460136 311.368913003976
331.812929278666 316.1375647735
333.742074216333 320.31821362766
333.742074216333 325.408261689394
335.671219154 329.588910543554
336.031283412126 334.509224261008
337.600364091666 338.859607459448
338.973460063142 343.302377878118
339.529509029333 348.130304375342
339.529509029333 353.220352437076
338.12758969455 357.64953551804
337.600364091666 362.49104935297
337.600364091666 367.581097414704
335.671219154 371.761746268865
335.671219154 376.851794330599
334.455093080335 381.368560382201
333.742074216333 386.122491246493
333.742074216333 391.212539308227
333.742074216333 396.302587369961
333.742074216333 401.392635431695
333.23789314167 406.24501246062
331.812929278666 410.663332347589
331.812929278666 415.753380409323
332.345933716636 420.592170100543
333.742074216333 425.024077325217
335.671219154 429.204726179377
337.600364091666 433.385375033537
339.529509029333 437.566023887697
342.156672019726 441.417626929058
343.627760345234 445.814203737613
346.326497008517 449.632066939038
349.0252336718 453.449930140464
351.104378655333 457.559868950924
353.033523593 461.740517805084
353.438498648323 466.639660566128
354.962668530666 471.011214720978
355.153026961564 476.011527790367
356.891813468333 480.281911636872
356.891813468333 485.371959698606
354.962668530666 489.552608552766
353.973895010845 494.176548631715
352.502806685337 498.57312544027
351.031718359829 502.969702248824
348.332981696546 506.78756545025
345.634245033263 510.605428651676
342.93550836998 514.423291853101
339.009123368922 517.662441447398
335.082738367865 520.901591041695
331.156353366807 524.140740635991
327.015197547974 526.782058408712
322.862551241728 529.391391486809
318.495134117707 531.402892743331
314.127716993685 533.414393999852
309.760299869664 535.425895256374
305.392882745643 537.437396512896
300.584433498658 538.221249431643
295.958787925455 539.513951059074
291.440480714924 541.105437640369
286.600117880666 541.800456525657
281.832125442658 542.696924221664
277.313818232127 544.28841080296
272.615802262675 545.379663619673
267.80735301569 546.163516538419
263.187155749329 547.47138396555
258.631486644684 548.958870713687
253.823037397699 549.742723632434
249.060493266532 550.65435712814
244.206138903729 551.310429469927
239.452137994267 552.245843709436
234.589240409759 551.613552111451
229.843782722002 550.65435712814
224.753734660268 550.65435712814
220.163892668804 549.26199335521
215.355443421819 548.478140436464
210.62707217747 547.47138396555
205.738544927849 546.91043459897
201.018716905205 545.879897384255
196.500409694673 544.28841080296
191.754229309858 543.331227504955
186.945780062874 542.547374586208
182.373747211876 541.105437640369
177.769913691867 539.75202041094
172.961464444882 538.968167492193
168.59404732086 536.956666235672
164.226630196839 534.94516497915
159.782211159218 533.148004733893
155.491795948796 530.922162466107
151.317337589357 528.373544990008
147.197993823717 525.671511615289
142.852464019497 523.599085246122
138.904191698638 520.420860764471
134.977806697581 517.181711170174
131.051421696523 513.942561575878
127.125036695465 510.703411981581
123.198651694407 507.464262387284
119.27226669335 504.225112792988
115.74869626 500.796076352182
113.819551322333 496.615427498022
111.890406384667 492.434778643862
109.961261447 488.254129789702
108.233880052485 483.978369571602
108.032116509333 478.983432873808
106.102971571667 474.802784019647
106.102971571667 469.712735957913
104.173826634 465.532087103753
104.173826634 460.442039042019
104.173826634 455.351990980285
104.173826634 450.261942918551
104.173826634 445.171894856817
104.173826634 440.081846795083
104.173826634 434.991798733349
105.246909756128 430.407602213337
106.102971571667 425.721101817455
108.032116509333 421.540452963295
109.961261447 417.359804109135
109.961261447 412.2697560474
111.890406384667 408.08910719324
111.890406384667 402.999059131506
111.890406384667 397.909011069772
111.890406384667 392.818963008038
111.432349772508 387.944842900699
ID=11278a17..txt

LM=200
123.465276010667 381.956779510849
125.394420948333 378.756726410838
127.323565886 375.556673310828
128.064588091127 371.796538979814
129.252710823667 368.247167903234
131.181855761333 365.047114803223
132.663900171586 361.63629844878
134.606220310998 358.442456140812
136.548540450409 355.248613832843
137.263212252046 351.476057917745
138.898435512 348.137450095598
139.920204193094 344.509659694679
140.827580449667 340.827944688004
142.756725387333 337.627891587993
144.685870325 334.427838487983
146.461836412965 331.155576855677
147.176508214602 327.383020940579
148.544160200333 323.918279980378
150.473305138 320.718226880369
150.548171957286 316.644066802416
152.402450075667 313.408721472774
152.402450075667 309.29926916519
153.919835699971 305.905112664252
154.331595013333 301.989763757595
156.260739951 298.789710657585
156.260739951 294.680258350001
158.189884888667 291.480205249991
159.948491383704 288.199760303023
163.11845986089 285.584631602183
165.060780000302 282.390789294215
168.230748477488 279.775660593376
170.173068616899 276.581818285407
173.343037094086 273.966689584568
176.513005571272 271.351560883729
179.763733369258 268.961232238889
183.293974648608 267.348951819825
186.463943125795 264.733823118986
190.074943725945 263.346342755921
193.244912203131 260.731214055082
196.855912803281 259.343733692018
200.025881280468 256.728604991178
203.636881880618 255.341124628114
207.247882480768 253.953644265049
211.031395625491 253.046366425937
214.569107081873 251.454879844642
218.106818538255 249.863393263347
221.691884881368 248.403722812792
225.743917604482 248.243890787503
229.291693758603 246.680420100757
233.401146066187 246.680420100757
237.510598373771 246.680420100757
241.620050681355 246.680420100757
245.729502988939 246.680420100757
249.6150818202 247.303589903523
253.376666752905 248.271906682052
256.914378209287 249.863393263347
260.452089665669 251.454879844642
264.0590842208 252.85351135578
267.67008482095 254.240991718845
271.065224034814 256.229339588528
274.451053898286 258.243600782749
277.621022375473 260.858729483588
280.790990852659 263.473858184427
282.733310992071 266.667700492396
285.903279469257 269.282829193235
287.845599608668 272.476671501203
289.78791974808 275.670513809172
291.300885587666 279.066753797276
293.230030525333 282.266806897286
293.230030525333 286.37625920487
295.159175463 289.57631230488
295.816575431813 293.375866170401
297.758895571224 296.56970847837
299.701215710636 299.763550786338
301.643535850047 302.957393094307
303.585855989459 306.151235402275
305.52817612887 309.345077710243
307.470496268282 312.538920018212
309.412816407694 315.73276232618
311.355136547105 318.926604634149
312.521479902 322.486242512557
312.521479902 326.595694820141
312.521479902 330.705147127725
310.829136050349 334.016828294539
310.114464248712 337.789384209636
308.663190026666 341.214705635329
308.663190026666 345.324157942914
308.663190026666 349.433610250498
310.592334964333 352.633663350508
310.592334964333 356.743115658092
310.592334964333 360.852567965676
310.592334964333 364.96202027326
310.592334964333 369.071472580844
310.592334964333 373.180924888429
310.592334964333 377.290377196013
310.592334964333 381.399829503597
310.592334964333 385.509281811181
310.592334964333 389.618734118765
310.592334964333 393.728186426349
310.592334964333 397.837638733934
310.592334964333 401.947091041518
310.592334964333 406.056543349102
308.663190026666 409.256596449112
308.663190026666 413.366048756696
306.734045089 416.566101856707
306.734045089 420.675554164291
307.85222566331 424.257895984557
308.663190026666 427.985059571886
310.509217604358 431.224294207622
312.451537743769 434.418136515591
312.521479902 438.49461807949
314.450624839666 441.694671179501
314.450624839666 445.804123487085
315.310224950316 449.508360175981
316.379769777333 453.113628894679
316.379769777333 457.223081202264
316.379769777333 461.332533509848
316.379769777333 465.441985817432
316.331252271717 469.528566965727
314.450624839666 472.751491225026
313.674260330669 476.494965188793
312.521479902 480.060996632621
310.592334964333 483.261049732631
309.074948250209 486.655205719827
306.734045089 489.661155932652
303.962659633611 492.464176728635
302.0203394942 495.658019036603
298.850371017013 498.273147737443
296.908050877602 501.466990045411
293.738082400415 504.082118746251
290.568113923229 506.69724744709
287.384971716797 509.275706014465
283.787144845893 510.699856510994
280.309548804033 512.458679177055
276.771837347652 514.050165758351
273.23412589127 515.641652339646
269.696414434888 517.233138920941
265.732141845142 517.637258326316
262.049250670922 518.824625502236
258.510140644843 520.412219052445
254.402086906957 520.416112083532
250.847107321579 521.959531440799
246.795074598465 522.119363466088
243.217211686608 523.599085246122
239.132041275201 523.666675854442
235.570047922643 525.190571827417
231.460595615058 525.190571827417
227.858007351788 523.779675048974
223.813431851092 523.599085246122
219.703979543508 523.599085246122
216.14294130541 522.072530635331
212.090908582297 521.912698610041
208.51910432316 520.416112083532
204.868907381997 519.137737883912
201.257906781847 517.750257520847
197.334229102813 517.233138920941
193.796517646431 515.641652339646
189.983872858433 514.815464769429
186.149353882465 514.050165758351
182.611642426084 512.458679177055
179.150871057983 510.653023680236
175.539870457833 509.265543317172
172.369901980646 506.650414616332
169.19993350346 504.035285915492
166.029965026274 501.420157214654
162.859996549087 498.805028513814
159.690028071901 496.189899812975
156.520059594715 493.574771112136
153.350091117528 490.959642411296
150.180122640342 488.344513710457
147.010154163155 485.729385009617
143.840185685969 483.114256308778
141.897865546558 479.92041400081
138.727897069371 477.305285299971
135.557928592185 474.690156599132
133.615608452774 471.496314291163
131.181855761333 468.534133360557
128.503319836176 465.687343282355
126.560999696764 462.493500974387
123.465276010667 459.8433732681
121.536131073 456.643320168089
119.606986135333 453.443267068079
117.677841197667 450.243213968069
116.849398999707 446.524289434545
115.74869626 442.933708560475
113.819551322333 439.733655460465
113.819551322333 435.624203152881
111.890406384667 432.42415005287
111.890406384667 428.314697745285
111.890406384667 424.205245437701
111.890406384667 420.095793130117
111.890406384667 415.986340822533
112.135811646582 411.992572591538
113.819551322333 408.676835414938
113.819551322333 404.567383107353
115.74869626 401.367330007343
117.449795528679 398.059776145405
117.677841197667 394.057824599749
119.606986135333 390.857771499738
120.821459271363 387.320822007241
ID=11278a18..txt

LM=200
113.819551322333 381.956779510849
112.699435598356 377.849744547923
111.890406384667 373.596063358257
111.890406384667 368.961005678174
111.890406384667 364.325947998091
111.890406384667 359.690890318008
110.781801991791 355.578428911906
109.961261447 351.330174165416
111.890406384667 347.604515692907
111.890406384667 342.969458012824
113.62118379812 339.150289060202
113.819551322333 334.608741860232
115.74869626 330.883083387723
116.981530970054 326.829184171425
118.101646694031 322.722149208499
120.449410755784 319.193827852702
122.797174817536 315.665506496905
125.144938879289 312.137185141108
127.323565886 308.529132552669
129.840467002794 305.080542429515
132.188231064547 301.552221073718
135.040145636667 298.261556342716
136.969290574333 294.535897870206
140.45917158758 291.545970613456
142.756725387333 287.993980132762
145.154699711086 284.489327901862
147.502463772839 280.961006546066
151.077876172366 278.011398797398
153.425640234119 274.483077441601
156.260739951 271.184486185365
159.348816695399 268.005148337136
162.924229094927 265.055540588469
165.271993156679 261.527219232672
169.288437679171 259.805259821779
172.863850078698 256.855652073112
176.439262478226 253.906044324444
180.014674877753 250.956436575776
183.590087277281 248.006828827109
187.165499676809 245.057221078441
191.1819441993 243.335261667548
194.757356598827 240.38565391888
198.773801121318 238.663694507987
202.79024564381 236.941735097095
206.806690166301 235.219775686202
210.823134688792 233.497816275309
214.839579211283 231.775856864416
218.856023733774 230.053897453523
223.175002965956 229.174067706509
227.32994490172 227.837626969513
231.87337747492 227.582581125214
235.9366943038 225.991094543919
240.571751983883 225.991094543919
245.206809663966 225.991094543919
249.841867344049 225.991094543919
254.476925024132 225.991094543919
259.111982704215 225.991094543919
263.747040384298 225.991094543919
268.329298956741 226.138065100836
272.445414893262 227.582581125214
276.508731722143 229.174067706509
280.572048551023 230.765554287804
284.395077046706 233.025902744408
287.970489446234 235.975510493075
291.545901845761 238.925118241743
295.121314245289 241.87472599041
297.088320400666 245.582536679318
299.017465338333 249.308195151827
300.946610276 253.033853624335
303.284722154524 256.566725020727
304.804900151333 260.485170569354
306.734045089 264.210829041863
308.663190026666 267.936487514372
308.663190026666 272.571545194455
308.663190026666 277.206602874538
310.592334964333 280.932261347047
310.592334964333 285.56731902713
312.245647946347 289.423004724134
313.365763670325 293.53003968706
314.485879394303 297.637074649987
316.379769777333 301.37935212474
318.308914715 305.105010597249
320.238059652666 308.830669069758
321.421638965764 312.907787287432
322.541754689742 317.014822250357
324.096349528 320.917043694859
324.781986137698 325.22889217621
326.025494465666 329.277759847452
327.954639403333 333.003418319961
328.142333309631 337.549997064988
329.883784341 341.364134472552
329.883784341 345.999192152635
329.883784341 350.634249832718
329.883784341 355.269307512801
331.28761525397 359.242599093875
331.812929278666 363.630023665394
331.812929278666 368.265081345477
329.883784341 371.990739817986
329.883784341 376.625797498069
329.883784341 381.260855178152
327.954639403333 384.986513650661
326.952729911068 389.149271048615
325.83261418709 393.256306011541
324.096349528 397.072888275762
322.36473440136 400.891662330264
322.167204590333 405.433604428354
320.238059652666 409.159262900862
319.004387229427 413.212767219042
317.884271505449 417.319802181967
316.379769777333 421.245637525964
314.450624839666 424.971295998472
312.521479902 428.696954470982
312.176160271762 433.169228426542
310.592334964333 437.057670623574
310.592334964333 441.692728303657
312.521479902 445.418386776166
312.521479902 450.053444456249
312.521479902 454.688502136332
314.450624839666 458.414160608842
314.450624839666 463.049218288925
316.379769777333 466.774876761434
316.379769777333 471.409934441517
316.379769777333 476.0449921216
316.379769777333 480.680049801683
316.379769777333 485.315107481766
314.450624839666 489.040765954274
312.980003113172 492.982572336022
311.859887389194 497.089607298948
309.512123327442 500.617928654745
308.392007603463 504.724963617671
306.734045089 508.578457524395
304.804900151333 512.304115996903
302.57636375598 515.888641292191
300.228599694228 519.416962647988
296.6531872947 522.366570396655
294.305423232947 525.894891752452
290.73001083342 528.84449950112
287.154598433892 531.794107249788
283.138153911401 533.516066660681
279.514351849137 536.330977896484
275.451035020256 537.922464477779
271.088820343927 538.681944893359
266.752660511292 539.513951059074
262.689343682412 541.105437640369
258.054286002329 541.105437640369
253.419228322246 541.105437640369
248.784170642163 541.105437640369
244.14911296208 541.105437640369
239.514055281997 541.105437640369
234.987975057325 540.802090140211
230.815680773033 539.513951059074
226.752363944152 537.922464477779
222.497609366887 536.863860245308
218.481164844396 535.141900834415
214.023688198941 534.647589761296
210.00724367645 532.925630350404
205.990799153959 531.203670939511
201.974354631468 529.481711528618
198.309146141989 526.782058408712
194.382497709449 524.810144369058
190.366053186958 523.088184958165
186.349608664466 521.366225547272
182.333164141975 519.644266136379
178.564302848789 517.233138920941
174.741307219956 514.972698976819
171.00941004223 512.458679177055
167.149450297938 510.301131817258
163.133005775446 508.579172406365
159.391200406791 506.092732851875
155.541148853427 503.907605246805
151.524704330936 502.185645835912
147.949291931408 499.236038087244
144.373879531881 496.286430338576
140.827580449667 493.323098567842
138.4507030706 489.808501234112
134.875290671073 486.858893485444
131.299878271545 483.909285736777
128.952114209793 480.380964380979
125.394420948333 477.423003828019
123.465276010667 473.697345355509
121.536131073 469.971686883
119.561057962781 466.267678957793
117.677841197667 462.520369937982
115.74869626 458.794711465473
114.973062453074 454.525287676144
113.819551322333 450.433995312882
111.890406384667 446.708336840372
111.890406384667 442.073279160289
111.890406384667 437.438221480206
111.890406384667 432.803163800123
111.890406384667 428.16810612004
113.819551322333 424.44244764753
113.819551322333 419.807389967447
115.74869626 416.081731494939
116.325962542714 411.718797225497
117.677841197667 407.721015342347
119.606986135333 403.995356869837
119.606986135333 399.360299189754
118.407546832041 395.290657373792
117.677841197667 390.999583037161
115.74869626 387.273924564653
ID=11278a19..txt

LM=200
133.111000699 381.956779510849
131.181855761333 377.845372874594
129.252710823667 373.733966238339
128.857972876935 368.899239920702
127.323565886 364.601753758255
128.624510776443 360.194213527272
129.252710823667 355.469541278171
130.232214320045 350.910473526712
131.181855761333 346.337328798087
131.181855761333 341.316522954258
131.181855761333 336.295717110429
133.111000699 332.184310474174
133.111000699 327.163504630345
135.040145636667 323.05209799409
136.47300089154 318.706740328316
138.898435512 314.82928472158
140.536001110692 310.580427542014
142.756725387333 306.60647144907
144.599001329844 302.454114755712
146.016677270533 298.101601558997
148.544160200333 294.272251540305
150.079677489684 289.975288772695
152.402450075667 286.049438267796
154.331595013333 281.93803163154
156.7880019873 278.075176396807
159.433326265763 274.30137680722
162.048174764 270.513210930349
163.977319701667 266.401804294094
166.141650763379 262.401264431332
169.764754514667 259.088390229158
172.659947658081 255.432378859288
175.305271936544 251.658579269702
177.481334265333 247.663569527967
180.595920493471 244.110980090529
183.241244771935 240.337180500943
187.114217388173 237.142094518486
189.759541666637 233.368294928899
193.632514282874 230.173208946441
197.505486899113 226.978122963985
201.378459515352 223.783036981527
205.692464254553 221.815599336845
209.565436870792 218.620513354388
213.879441609994 216.653075709706
218.193446349195 214.685638065023
222.130064777431 211.667715312262
226.8214558276 210.750762775658
231.599935613886 210.076228730967
236.620741457715 210.076228730967
241.641547301544 210.076228730967
246.662353145373 210.076228730967
251.683158989202 210.076228730967
256.23374124652 211.38513385217
261.153029825657 211.667715312262
265.602094818284 213.259201893557
270.498851833017 213.604501772892
274.812856572219 215.571939417575
278.685829188458 218.767025400032
281.331153466921 222.540824989619
285.204126083159 225.735910972076
287.849450361623 229.509710561662
291.722422977861 232.70479654412
295.5953955941 235.899882526577
299.468368210338 239.094968509034
303.341340826576 242.290054491492
305.98666510504 246.063854081078
308.631989383503 249.837653670665
308.822016986417 254.768880474509
310.592334964333 258.955158162969
312.521479902 263.066564799224
314.450624839666 267.177971435479
316.379769777333 271.289378071734
318.36569336541 275.374019243828
321.011017643873 279.147818833415
323.656341922337 282.921618423
326.3016662008 286.695418012587
328.946990479263 290.469217602173
331.592314757727 294.24301719176
334.23763903619 298.016816781346
336.882963314654 301.790616370933
339.528287593117 305.564415960519
341.458653967 309.675246811562
343.387798904666 313.786653447817
345.316943842333 317.898060084072
347.24608878 322.009466720327
349.07196397211 326.169554729838
349.261991575024 331.100781533683
351.104378655333 335.253085836666
351.104378655333 340.273891680495
351.104378655333 345.294697524324
352.477398662228 349.668261534803
353.033523593 354.426910004408
353.033523593 359.447715848237
351.104378655333 363.559122484492
350.374241436567 368.235741535923
349.175233717666 372.691334964575
349.175233717666 377.712140808404
349.175233717666 382.732946652233
349.175233717666 387.753752496062
349.175233717666 392.774558339891
349.175233717666 397.79536418372
349.175233717666 402.816170027549
349.496446822074 407.685555966679
351.104378655333 411.948382507633
353.559447041227 415.811868752981
354.977122981915 420.164381949697
356.891813468333 424.282602416398
359.040123201067 428.290694735998
360.750103343666 432.505415688908
362.679248281333 436.616822325163
362.679248281333 441.637628168992
362.679248281333 446.658434012821
364.608393219 450.769840649076
364.608393219 455.790646492905
364.608393219 460.811452336734
364.608393219 465.832258180563
363.55582145961 470.356881542083
362.679248281333 474.964470660646
360.750103343666 479.075877296901
360.530441975319 483.993134739359
358.820958406 488.208089776986
356.891813468333 492.31949641324
354.962668530666 496.430903049495
353.033523593 500.54230968575
349.759117258552 504.019559901548
347.113792980089 507.793359491135
343.24082036385 510.988445473592
340.595496085387 514.762245063179
336.722523469149 517.957331045636
332.84955085291 521.152417028093
328.535546113708 523.119854672775
324.25864449283 525.190571827417
320.348568758268 528.282378299915
315.932255358779 529.965031571303
311.720559279864 532.21725358928
307.406554540662 534.184691233962
303.09254980146 536.152128878645
298.337512939294 536.891918185552
294.023508200092 538.859355830235
289.268471337927 539.599145137142
284.788800410393 541.105437640369
280.199429736559 542.306372088731
275.318929573938 542.696924221664
270.298123730108 542.696924221664
265.849058737482 544.28841080296
261.179282287897 545.265529316362
256.379187901027 545.879897384255
251.358382057198 545.879897384255
246.337576213369 545.879897384255
241.31677036954 545.879897384255
236.295964525711 545.879897384255
231.275158681882 545.879897384255
226.254352838053 545.879897384255
221.805287845426 544.28841080296
217.3562228528 542.696924221664
212.746849420313 541.551669058623
207.886352016345 541.105437640369
203.236775695982 540.072090444808
198.416481179889 539.513951059074
193.39567533606 539.513951059074
188.946610343433 537.922464477779
183.925804499604 537.922464477779
179.461591385154 536.373143910271
174.706554522989 535.633354603364
170.83358190675 532.438268620906
166.960609290512 529.243182638449
163.087636674274 526.048096655991
159.214664058035 522.853010673534
155.341691441797 519.657924691077
151.468718825559 516.46283870862
147.59574620932 513.267752726163
143.722773593082 510.072666743705
140.827580449667 506.416655373836
137.20447669838 503.103781171662
133.331504082141 499.908695189204
130.686179803678 496.134895599618
128.040855525214 492.361096010031
125.395531246751 488.587296420445
123.465276010667 484.476413179027
121.536131073 480.365006542772
119.606986135333 476.253599906518
118.497179146222 471.755957240712
117.079503205533 467.403444043997
115.661827264845 463.050930847281
113.819551322333 458.898574153924
113.819551322333 453.877768310095
113.819551322333 448.856962466266
111.890406384667 444.74555583001
111.890406384667 439.724749986181
112.942096135296 435.199710845601
113.819551322333 430.592537506097
114.549799678897 425.91597084504
115.74869626 421.460325026013
117.677841197667 417.348918389758
118.802827500964 412.858431254894
121.448151779427 409.084631665308
122.865827720116 404.732118468593
124.283503660804 400.379605271877
126.928827939268 396.605805682291
128.346503879956 392.253292485575
130.99182815842 388.479492895989
ID=11278a20..txt

LM=200
123.465276010667 381.956779510849
127.101384675566 378.957099167847
129.509845002691 375.378705217717
131.918305329816 371.800311267587
133.111000699 367.64880553733
133.111000699 362.935063034483
133.111000699 358.221320531636
133.111000699 353.507578028789
134.139420263241 349.278632659902
135.040145636667 344.989492230669
135.040145636667 340.275749727822
135.040145636667 335.562007224975
135.179723207316 330.914061609476
136.969290574333 327.043921426854
138.76899552379 323.178560102086
140.827580449667 319.435234836308
142.756725387333 315.630891541034
144.76672816739 311.864664644566
147.175188494515 308.286270694436
149.58364882164 304.707876744305
152.402450075667 301.322917567517
154.400569475889 297.551088844045
158.036678140789 294.551408501044
160.445138467914 290.973014550913
164.081247132814 287.973334207912
167.717355797713 284.97365386491
171.353464462613 281.973973521909
174.989573127513 278.974293178908
178.625681792412 275.974612835907
182.261790457312 272.974932492906
184.670250784437 269.396538542775
188.306359449337 266.396858199774
190.714819776462 262.818464249644
194.350928441361 259.818783906642
198.346905509965 257.820826169823
202.064177894124 255.047071558415
206.141318681987 253.275039553188
210.21845946985 251.503007547961
214.295600257714 249.730975542736
217.931708922614 246.731295199734
222.055433717427 245.088933519461
226.197435369072 243.497446938166
230.339437020717 241.905960356871
234.240272074067 239.643167178829
238.051699472803 237.131500612985
242.193701124448 235.54001403169
246.335702776093 233.948527450395
250.54883522552 232.555039157923
255.067008136347 232.010655490472
259.333448582228 230.765554287804
264.047191085075 230.765554287804
268.621526868827 231.153604087491
272.902935239566 232.3570408691
277.616677742414 232.3570408691
281.758679394058 233.948527450395
286.253186389171 234.558787095072
289.889295054071 237.558467438073
293.525403718971 240.558147781075
297.088320400666 243.592330835732
299.569972710995 247.136222074206
301.97843303812 250.714616024337
305.61454170302 253.714296367338
308.663190026666 256.990905601677
310.592334964333 260.79524889695
312.521479902 264.599592192222
314.020734673744 268.606585774988
314.450624839666 273.117677990343
316.379769777333 276.922021285616
318.308914715 280.726364580889
320.238059652666 284.530707876162
323.607739633818 287.655982739899
326.016199960943 291.234376690029
328.424660288068 294.812770640159
330.833120615193 298.39116459029
333.241580942317 301.96955854042
334.422392931668 306.12666609768
335.671219154 310.2517117355
337.600364091666 314.056055030773
339.529509029333 317.860398326046
341.458653967 321.664741621319
342.781749553967 325.754776669719
343.387798904666 330.18282741944
345.316943842333 333.987170714713
345.316943842333 338.70091321756
346.277349173592 342.961920505886
347.24608878 347.21899901568
347.24608878 351.932741518527
347.24608878 356.646484021374
347.24608878 361.360226524221
347.24608878 366.073969027068
347.24608878 370.787711529915
345.316943842333 374.592054825188
343.678925822708 378.533635392478
343.387798904666 383.110140623308
343.387798904666 387.823883126155
342.591786530209 392.162385278515
341.458653967 396.341968924275
341.458653967 401.055711427123
341.458653967 405.76945392997
341.458653967 410.483196432817
339.529509029333 414.28753972809
339.529509029333 419.001282230937
339.822322102807 423.576992607848
341.458653967 427.519368029057
343.411594419282 431.312494115238
345.316943842333 435.128054619603
347.24608878 438.932397914876
349.175233717666 442.736741210149
351.104378655333 446.541084505422
351.770951041581 450.940604687277
353.033523593 455.059170303542
353.033523593 459.772912806389
354.962668530666 463.577256101663
354.962668530666 468.29099860451
354.962668530666 473.004741107357
356.40052630213 477.040677245092
356.202288645186 481.197784802351
354.962668530666 485.32717020075
354.962668530666 490.040912703597
353.887501014911 494.247821081259
352.706689025561 498.404928638519
350.298228698436 501.983322588649
347.889768371311 505.56171653878
345.316943842333 509.062629179963
341.845199379287 512.139790831911
338.209090714387 515.139471174913
334.247497424306 517.233138920941
330.495841261624 519.91118352314
326.418700473761 521.683215528366
322.341559685897 523.455247533593
318.25123166893 525.190571827417
314.109230017286 526.782058408712
309.669105199344 527.543695211497
305.591964411481 529.315727216724
301.514823623617 531.08775922195
296.969482559505 531.556518152598
292.82748090786 533.148004733893
288.113738405013 533.148004733893
283.399995902166 533.148004733893
278.686253399319 533.148004733893
273.972510896472 533.148004733893
269.258768393625 533.148004733893
264.545025890778 533.148004733893
259.831283387931 533.148004733893
255.451030269421 532.219710246872
250.975539233439 531.556518152598
246.833537581795 529.965031571303
242.119795078947 529.965031571303
237.4060525761 529.965031571303
232.692310073253 529.965031571303
227.978567570406 529.965031571303
223.836565918762 528.373544990008
219.122823415914 528.373544990008
214.98082176427 526.782058408712
210.710333284115 525.548225234582
206.633192496251 523.776193229356
202.554816809336 522.007598664827
198.412815157691 520.416112083532
193.960738009698 519.687745551451
189.883597221834 517.915713546225
185.415069351555 517.233138920941
181.288283523144 515.599297873547
177.652174858244 512.599617530545
173.560805247824 510.86719259576
169.418803596179 509.275706014465
164.979720371691 508.511169852642
160.902579583828 506.739137847415
156.825438795964 504.967105842189
152.748298008101 503.195073836962
149.112189343201 500.195393493961
145.035048555338 498.423361488735
141.398939890438 495.423681145733
137.762831225538 492.424000802732
134.126722560639 489.424320459731
130.490613895739 486.42464011673
127.323565886 483.203844511843
124.446044903715 479.846565823598
122.03758457659 476.268171873468
119.629124249465 472.689777923337
117.22066392234 469.111383973206
114.812203595215 465.532990023076
113.631391605865 461.375882465817
111.22293127874 457.797488515686
109.961261447 453.678497357231
108.032116509333 449.874154061958
108.032116509333 445.160411559111
107.727331659115 440.590344679519
106.102971571667 436.64232576099
106.102971571667 431.928583258144
106.102971571667 427.214840755296
106.102971571667 422.501098252449
106.102971571667 417.787355749602
106.652890069218 413.332844907445
108.032116509333 409.269269951482
109.961261447 405.464926656209
110.195326037268 400.861522235667
111.890406384667 396.946840858089
113.819551322333 393.142497562815
116.193058680868 389.547626778147
119.829167345767 386.547946435145
ID=11278a21..txt

LM=200
136.969290574333 381.956779510849
135.040145636667 377.749265759215
135.040145636667 372.632352800008
133.111000699 368.424839048375
133.111000699 363.307926089167
131.625830087315 359.309701900152
133.111000699 354.892898585901
133.381804740243 349.903642691596
135.040145636667 345.56847187506
135.040145636667 340.451558915853
135.401942550747 335.505197075197
136.969290574333 331.127132205011
138.385565541449 326.677851473769
139.877377036801 322.264178673056
141.369188532152 317.850505872342
144.088648365278 314.015546678757
145.58045986063 309.601873878044
148.299919693756 305.766914684459
150.473305138 301.674535943577
153.738839360008 298.09699629729
156.458299193135 294.262037103706
159.177759026261 290.427077910121
161.897218859388 286.592118716537
164.616678692514 282.757159522952
167.33613852564 278.922200329368
170.055598358766 275.087241135783
171.693899452333 270.742623553231
174.266869687244 266.838609141485
177.481334265333 263.236995257537
180.933437691271 259.747404361445
184.880545862173 256.49115877499
187.600005695299 252.656199581405
191.5471138662 249.39995399495
195.494222037101 246.143708408494
199.441330208002 242.887462822039
203.388438378904 239.631217235583
207.335546549804 236.374971649128
211.723686843669 234.346374400447
215.67079501457 231.090128813992
219.617903185472 227.833883227537
223.565011356373 224.577637641081
227.953151650237 222.5490403924
232.341291944102 220.52044314372
236.729432237967 218.49184589504
241.558604654796 217.690896984134
245.94674494866 215.662299735453
250.772086921071 214.850688474852
255.317259029076 213.259201893557
260.434171988284 213.259201893557
265.551084947491 213.259201893557
270.667997906699 213.259201893557
275.213170014704 214.850688474852
280.330082973911 214.850688474852
284.875255081916 216.442175056148
289.409296700116 218.064644249811
293.356404871017 221.320889836266
297.744545164882 223.349487084947
300.946610276 226.95694607945
304.411113168909 230.440691864987
308.35822133981 233.696937451443
311.077681172937 237.531896645027
313.797141006063 241.366855838612
315.288952501414 245.780528639325
318.008412334541 249.61548783291
319.500223829892 254.029160633624
322.167204590333 257.888858469797
322.483846820594 262.856506235051
324.096349528 267.213285180637
324.096349528 272.330198139845
322.461066087126 276.67623824432
324.096349528 280.745225643111
324.856966084243 285.503583845748
327.954639403333 289.160253146378
331.52353408827 292.594788625787
334.242993921396 296.429747819372
336.962453754523 300.264707012956
339.529509029333 304.171509737764
341.458653967 308.379023489397
343.893184916126 312.348298200839
346.612644749253 316.183257394423
349.175233717666 320.092165536724
350.82391607773 324.431889388721
353.033523593 328.50719303999
354.962668530666 332.714706791624
356.526998901559 337.094194183733
358.018810396911 341.507866984447
358.820958406 346.246647254098
360.750103343666 350.454161005732
360.750103343666 355.57107396494
360.750103343666 360.687986924147
360.750103343666 365.804899883355
360.750103343666 370.921812842562
360.750103343666 376.03872580177
360.750103343666 381.155638760977
361.623927152874 385.860631047903
362.679248281333 390.480065471818
364.608393219 394.687579223451
366.099361638927 399.101649450044
366.537538156666 404.012005934292
366.62768795408 409.086422265729
368.466683094333 413.336432645133
367.322055243883 417.913767867156
366.537538156666 422.660859355973
364.608393219 426.868373107607
364.074269095604 431.733499876426
362.582457600253 436.14717267714
359.862997767126 439.982131870724
358.371186271775 444.395804671438
356.891813468333 448.815341073348
356.891813468333 453.932254032556
356.891813468333 459.049166991763
358.820958406 463.256680743396
360.416201466097 467.621595889264
361.908012961449 472.035268689977
362.679248281333 476.788621205871
362.679248281333 481.905534165078
362.679248281333 487.022447124286
362.679248281333 492.139360083493
360.750103343666 496.346873835126
359.410207980209 500.832159922776
358.820958406 505.671300545967
356.891813468333 509.878814297601
354.962668530666 514.086328049234
353.442961998803 518.48685112563
351.104378655333 522.501355552501
349.175233717666 526.708869304135
346.512230837199 530.570442313513
345.020419341848 534.984115114226
341.073311170947 538.240360700682
337.126203000045 541.496606287137
333.179094829144 544.752851873593
328.790954535279 546.781449122274
324.493641214904 549.062870546845
320.014673947549 550.838643619634
315.626533653685 552.867240868315
310.858124890889 553.837330290731
306.312952782885 555.428816872026
301.196039823677 555.428816872026
296.07912686447 555.428816872026
290.962213905262 555.428816872026
285.845300946055 555.428816872026
280.940262489959 556.018586569104
276.183215878842 557.020303453321
271.066302919635 557.020303453321
266.52113081163 555.428816872026
261.404217852422 555.428816872026
256.353368282853 555.244924120785
251.74213278521 553.837330290731
247.13605557216 552.415377961199
242.080047717997 552.245843709436
237.03667861554 552.041128477162
232.417962650785 550.65435712814
227.87279054278 549.062870546845
223.431225610982 547.182985068896
219.043085317117 545.154387820215
214.237274218765 544.28841080296
209.825772606424 542.324841660629
205.437632312559 540.296244411949
200.608459895731 539.495295501043
196.628326637948 536.330977896484
192.273211430965 534.210452665907
187.885071137101 532.181855417227
183.564551165136 529.965031571303
179.108790549371 528.124660919866
174.720650255506 526.096063671186
170.773542084605 522.83981808473
166.527344435521 520.416112083532
162.43829361984 517.554975249594
158.491185448938 514.298729663139
154.103045155074 512.270132414458
150.155936984172 509.013886828003
146.208828813271 505.757641241548
143.489368980145 501.922682047963
139.542260809244 498.666436461508
136.969290574333 494.762422049762
134.103341142991 490.996518074339
131.181855761333 487.256793754069
128.664421476739 483.32659968717
125.944961643613 479.491640493585
124.453150148261 475.077967692872
121.733690315135 471.243008499287
119.606986135333 467.128624203476
118.750067324433 462.41566289786
117.677841197667 457.804197492635
115.74869626 453.596683741001
114.274632838378 449.174644495719
113.819551322333 444.272257030161
113.819551322333 439.155344070953
115.384607616793 434.77619887932
115.74869626 429.830917360113
117.677841197667 425.623403608479
119.606986135333 421.415889856846
121.351853598197 417.121507676466
123.465276010667 413.000862353579
125.394420948333 408.793348601945
127.323565886 404.585834850312
131.002044592927 401.202957294999
133.111000699 397.080206554619
135.213315921405 392.9543253007
136.969290574333 388.665179051351
ID=11278a22..txt

LM=200
111.890406384667 381.956779510849
111.890406384667 377.409906125904
111.890406384667 372.863032740958
111.890406384667 368.316159356013
109.961261447 364.678685178642
109.085244503594 360.544766309762
108.032116509333 356.494337616326
108.032116509333 351.94746423138
108.032116509333 347.400590846435
108.032116509333 342.85371746149
108.032116509333 338.306844076544
109.961261447 334.669369899173
111.888333818793 331.030918713944
113.819551322333 327.39442154443
115.220165579217 323.507797926342
115.74869626 319.210073982114
117.677841197667 315.572599804743
119.604089050966 311.933759941374
121.536131073 308.297651449999
123.465276010667 304.660177272628
125.394420948333 301.022703095256
127.495400909588 297.466231973298
131.002789296463 294.572741990191
133.111000699 291.019679770717
135.562269394661 287.628334809718
137.84200944376 284.156131219481
140.827580449667 281.016656446177
143.629137879734 277.790437646137
147.136526266608 274.896947663029
150.643914653483 272.003457679922
152.923654702582 268.531254089685
156.431043089456 265.637764106578
158.710783138556 262.165560516341
162.048174764 259.191934034873
164.49791157453 255.799866942997
168.005299961403 252.906376959889
171.512688348278 250.012886976782
175.020076735152 247.119396993674
178.527465122026 244.225907010567
182.034853508901 241.332417027459
185.983274018739 239.666575382127
189.931694528576 238.000733736794
193.880115038414 236.334892091461
198.141428831569 235.54001403169
202.217988181054 234.230857138571
206.663434750257 233.948527450395
210.638567284 232.3570408691
215.185440668945 232.3570408691
219.732314053891 232.3570408691
223.724219222098 230.812242263007
228.254319972578 230.765554287804
232.801193357524 230.765554287804
236.776325891266 232.3570408691
240.84099763034 233.699287880607
244.789418140178 235.36512952594
248.737838650016 237.030971171272
252.676856026238 238.72298719428
256.193647546728 241.590302799712
259.701035933602 244.483792782819
263.208424320476 247.377282765928
266.715812707351 250.270772749035
268.99555275645 253.742976339272
272.009436211 256.869104620117
273.938581148666 260.506578797489
275.867726086333 264.144052974861
277.796871024 267.781527152232
279.726015961666 271.419001329604
281.446344713272 275.154911487821
283.584305837 278.693949684346
284.778176473696 282.678032275423
287.057916522795 286.15023586566
289.337656571895 289.622439455896
291.300885587666 293.243846393832
293.230030525333 296.881320571204
295.159175463 300.518794748575
297.228968430517 304.089967423972
299.508708479617 307.562171014209
301.788448528716 311.034374604445
302.875755213666 315.068691458061
305.12028028914 318.557495392048
307.400020338239 322.029698982284
309.679760387339 325.501902572521
310.731852098664 329.552819769887
312.521479902 333.256062344917
314.063683859087 337.075940557489
314.450624839666 341.440409907234
316.379769777333 345.077884084605
315.539580561606 349.228692149586
314.450624839666 353.262231646922
314.450624839666 357.809105031867
314.450624839666 362.355978416812
314.450624839666 366.902851801758
314.450624839666 371.449725186703
314.450624839666 375.996598571648
314.450624839666 380.543471956594
313.261088559884 384.529597764158
312.521479902 388.727819518911
312.521479902 393.274692903856
311.332461763686 397.261062963384
310.592334964333 401.459040466173
308.663190026666 405.096514643544
308.176186629712 409.413814555481
306.734045089 413.280862205861
306.734045089 417.827735590806
308.663190026666 421.465209768179
309.500270393586 425.617483344945
311.780010442685 429.089686935181
314.059750491785 432.561890525418
315.111842203109 436.612807722784
317.391582252209 440.08501131302
318.443673963533 444.135928510386
320.238059652666 447.836928217352
322.167204590333 451.474402394723
322.827597435281 455.709966495354
324.096349528 459.65874995704
324.096349528 464.205623341985
324.096349528 468.75249672693
324.096349528 473.299370111876
324.096349528 477.846243496821
324.096349528 482.393116881766
322.167204590333 486.030591059137
321.858961281223 490.432158502796
320.238059652666 494.214938621454
318.308914715 497.852412798825
316.379769777333 501.489886976197
313.967649422599 504.899686470872
311.6879093735 508.371890061109
308.663190026666 511.492910300737
305.900780937527 514.737583634453
302.393392550652 517.63107361756
298.847043004162 520.416112083532
294.93758365394 522.190405246001
290.989163144102 523.856246891333
287.481774757228 526.74973687444
283.092322124426 527.187930181998
278.971380335447 528.373544990008
274.996247801704 529.965031571303
270.449374416759 529.965031571303
266.474241883016 531.556518152598
261.927368498071 531.556518152598
257.952235964328 533.148004733893
253.405362579382 533.148004733893
248.858489194437 533.148004733893
244.311615809492 533.148004733893
239.764742424546 533.148004733893
235.217869039601 533.148004733893
230.670995654656 533.148004733893
226.12412226971 533.148004733893
221.639985265205 532.97337297998
217.602116351022 531.556518152598
213.055242966077 531.556518152598
208.508369581132 531.556518152598
204.082174733999 531.220599749749
199.986363662443 529.965031571303
195.439490277498 529.965031571303
191.354848958558 528.678371489301
186.965396325757 528.240178181743
182.942351825067 526.782058408712
178.967219291324 525.190571827417
174.992086757581 523.599085246122
171.016954223838 522.007598664827
167.041821690095 520.416112083532
163.274873266729 518.245128309747
159.326452756891 516.579286664415
155.819064370017 513.685796681307
151.870643860179 512.019955035974
148.363255473305 509.126465052867
144.85586708643 506.23297506976
141.348478699556 503.339485086652
137.841090312682 500.445995103545
134.333701925808 497.552505120437
130.826313538933 494.65901513733
127.318925152059 491.765525154222
125.03918510296 488.293321563986
121.531796716085 485.399831580878
119.252056666986 481.927627990642
116.972316617887 478.455424400405
114.692576568787 474.983220810168
113.640484857463 470.932303612802
111.890406384667 467.210417477533
109.081004759264 463.987896432329
108.028913047939 459.936979234964
106.102971571667 456.297994945419
104.173826634 452.660520768048
104.173826634 448.113647383103
104.173826634 443.566773998157
104.173826634 439.019900613212
104.173826634 434.473027228267
106.102971571667 430.835553050896
106.102971571667 426.28867966595
108.032116509333 422.651205488579
108.384360657755 418.270380047048
109.961261447 414.466857926262
111.890406384667 410.829383748891
113.819551322333 407.191909571519
115.74869626 403.554435394148
117.327764227703 399.751934881607
116.975826456307 395.701017684241
115.74869626 391.73261365446
113.819551322333 388.095139477089
ID=11278a23..txt

LM=200
129.252710823667 381.956779510849
131.181855761333 378.791516406635
131.181855761333 374.716854094847
131.181855761333 370.64219178306
131.181855761333 366.567529471272
130.899472374245 362.625982729723
129.252710823667 359.32760405527
130.209268275875 355.703863067253
131.181855761333 352.087678639268
131.181855761333 348.013016327481
131.181855761333 343.938354015693
133.111000699 340.77309091148
133.648444938405 336.951779893256
135.563928608686 333.780076865586
137.479412278966 330.608373837915
138.898435512 327.202639287051
140.827580449667 324.037376182838
142.756725387333 320.872113078623
144.685870325 317.70684997441
146.615015262667 314.541586870197
148.544160200333 311.376323765983
150.473305138 308.211060661769
152.402450075667 305.045797557556
154.718765311494 302.063046588884
156.634248981775 298.891343561213
159.77738098983 296.298354140672
161.692864660111 293.126651113002
163.977319701667 290.128881244061
166.751480338448 287.361958664791
169.764754514667 284.707754243208
171.810096016784 281.597266216579
174.95322802484 279.004276796038
178.096360032895 276.411287375497
181.239492040951 273.818297954956
184.382624049007 271.225308534415
187.525756057062 268.632319113874
190.668888065118 266.039329693333
193.812020073174 263.446340272792
197.009200631259 261.003799332413
200.539316212249 259.488009769484
204.01504355243 257.820826169823
207.517965013015 256.229339588528
211.0208864736 254.637853007233
214.875972736326 254.02664543842
218.460136867345 252.661304355653
222.101391706557 251.454879844642
225.628465129384 249.930622190121
229.67897547893 249.863393263347
233.753637790718 249.863393263347
237.828300102505 249.863393263347
241.902962414293 249.863393263347
245.405883874878 251.454879844642
248.908805335463 253.046366425937
252.481742538373 254.442958564837
255.624874546429 257.035947985378
258.845828866016 259.412312751118
262.352170685504 260.994278488685
265.49530269356 263.587267909226
268.638434701615 266.180257329767
271.781566709671 268.773246750308
273.938581148666 271.831092138055
275.867726086333 274.996355242268
277.796871024 278.161618346482
279.726015961666 281.326881450696
281.655160899333 284.492144554909
283.584305837 287.657407659123
285.513450774666 290.822670763337
287.442595712333 293.98793386755
289.37174065 297.153196971764
290.936403412479 300.49027702701
292.851887082759 303.661980054681
294.76737075304 306.83368308235
296.682854423321 310.005386110021
298.598338093602 313.177089137691
300.513821763883 316.348792165361
302.429305434163 319.520495193032
303.117140766669 323.270911827831
305.03262443695 326.442614855501
306.948108107231 329.614317883171
308.663190026666 332.880490325688
310.592334964333 336.045753429901
311.466910780298 339.708140573311
312.521479902 343.285678845902
314.070229783085 346.63026023578
314.450624839666 350.525604261904
315.445900448096 354.131093505379
316.379769777333 357.765529677905
316.821571113108 361.631926774977
318.308914715 365.005455093906
318.308914715 369.080117405693
316.505103981599 372.304463072246
316.379769777333 376.320042821694
316.379769777333 380.394705133482
316.379769777333 384.46936744527
316.379769777333 388.544029757057
316.379769777333 392.618692068845
316.061036999889 396.54310370243
314.450624839666 399.858617484846
314.450624839666 403.933279796633
312.521479902 407.098542900847
310.854398994315 410.387343027368
308.938915324034 413.559046055038
307.023431653754 416.730749082709
305.107947983473 419.902452110379
304.804900151333 423.834257629489
304.804900151333 427.908919941277
305.337709978936 431.732415621906
306.734045089 435.148845357278
308.663190026666 438.314108461492
310.592334964333 441.479371565705
312.521479902 444.644634669919
312.521479902 448.719296981707
314.450624839666 451.884560085921
314.450624839666 455.959222397709
314.523337652308 459.999607878914
316.379769777333 463.199147813709
316.379769777333 467.273810125497
316.379769777333 471.348472437285
316.379769777333 475.423134749072
316.379769777333 479.49779706086
314.450624839666 482.663060165073
313.421354574817 486.252524322509
312.521479902 489.902985581075
310.592334964333 493.068248685288
308.663190026666 496.233511789502
306.734045089 499.398774893716
303.843936223413 502.11103946086
300.700804215357 504.704028881401
297.557672207301 507.297018301942
294.193852582042 509.275706014465
290.690931121457 510.86719259576
287.188009660872 512.458679177055
283.221015683224 512.758382633007
279.610425888499 514.050165758351
275.611655298222 514.261416460765
272.032842116126 515.641652339646
267.958179804339 515.641652339646
263.883517492551 515.641652339646
259.808855180764 515.641652339646
255.734192868976 515.641652339646
252.231271408391 517.233138920941
248.156609096603 517.233138920941
244.081946784815 517.233138920941
240.007284473028 517.233138920941
235.93262216124 517.233138920941
231.857959849453 517.233138920941
227.783297537665 517.233138920941
223.708635225878 517.233138920941
219.63397291409 517.233138920941
216.115775734405 515.684173530698
212.056389141717 515.641652339646
208.506415349403 514.181139702941
204.48121909542 514.043446957949
200.97588390876 512.458679177055
197.312890833382 511.312764792417
193.728726702362 509.947423709651
190.467119527004 507.68421943317
187.001430563288 505.989093206344
183.461276605834 504.501246270579
180.274134424213 502.030762703036
176.689970293193 500.66542162027
173.524253075281 498.135299945399
169.962674154119 496.707091116963
165.946669302909 496.543813364103
162.443747842324 494.952326782808
158.940826381739 493.360840201513
155.626017630041 491.245726785898
152.041853499022 489.880385703132
148.898721490966 487.287396282591
145.755589482911 484.69440686205
142.612457474855 482.101417441509
139.469325466799 479.508428020967
135.88516133578 478.143086938201
133.111000699 475.376164358931
130.826545657444 472.37839448999
127.683413649388 469.785405069449
125.767929979107 466.613702041779
123.465276010667 463.62451114965
121.536131073 460.459248045436
119.606986135333 457.293984941223
117.677841197667 454.128721837009
115.74869626 450.963458732796
113.819551322333 447.798195628582
112.359544287141 444.411780848087
111.890406384667 440.55827021258
111.890406384667 436.483607900793
111.890406384667 432.408945589005
111.890406384667 428.334283277217
111.890406384667 424.25962096543
111.890406384667 420.184958653642
112.553170796409 416.422723583104
113.819551322333 412.945033237641
113.92884146142 408.921890313505
115.74869626 405.70510782164
117.677841197667 402.539844717426
118.447644134488 398.828067623366
121.536131073 396.209318508998
123.465276010667 393.044055404785
125.394420948333 389.878792300571
127.337227153386 386.719969119814
ID=11278a24..txt

LM=200
135.040145636667 381.956779510849
133.111000699 377.847646752293
133.111000699 372.829114786164
131.181855761333 368.719982027608
131.181855761333 363.701450061479
131.181855761333 358.682918095349
131.181855761333 353.66438612922
131.181855761333 348.64585416309
131.181855761333 343.62732219696
133.111000699 339.518189438405
133.111000699 334.499657472275
133.111000699 329.481125506145
135.040145636667 325.37199274759
137.137012303594 321.341924036895
138.898435512 317.153727230479
140.827580449667 313.044594471923
142.756725387333 308.935461713367
145.255996604381 305.095086566831
147.899566848465 301.322734002879
150.543137092549 297.550381438928
153.186707336633 293.778028874976
155.830277580717 290.005676311024
158.189884888667 286.099463577181
161.117418068885 282.460971183121
163.76098831297 278.68861861917
165.906464639333 274.681464509088
167.835609577 270.572331750533
171.691699045221 267.371560927314
173.62304439 263.263465440995
175.751191195615 259.248142192282
179.410479203 255.954599131458
182.265980021558 252.282150671508
184.909550265643 248.509798107556
188.780768847501 245.316159150733
192.65198742936 242.122520193911
196.523206011219 238.928881237088
200.394424593078 235.735242280266
204.706675297901 233.769251661219
208.57789387976 230.575612704396
212.890144584582 228.609622085348
216.761363166441 225.415983128526
220.843021952058 222.808121381328
225.289813066986 221.216634800033
229.736604181913 219.625148218738
234.451398108695 218.77966899011
239.20192726297 218.033661637443
244.220459229099 218.033661637443
248.711246592054 219.502681128594
253.685782310156 219.625148218738
258.217812247627 220.979365691139
263.151105391213 221.216634800033
267.724377903199 222.456050253685
272.477660730985 223.194392534957
276.789911435807 225.160383154005
280.661130017667 228.354022110828
284.973380722489 230.320012729875
288.844599304348 233.513651686698
291.488169548432 237.286004250649
295.359388130291 240.479643207472
298.002958374375 244.251995771423
300.946610276 247.88288979784
303.290098862544 251.796700899327
305.933669106627 255.569053463278
307.349591012937 259.920119634359
309.99316125702 263.692472198311
310.592334964333 268.428553590619
312.825005069639 272.394604540472
315.468575313723 276.166957104424
318.112145557807 279.939309668376
321.983364139666 283.132948625198
325.854582721525 286.326587582021
328.498152965609 290.098940145972
331.141723209693 293.871292709924
333.742074216333 297.664018828769
335.671219154 301.773151587324
339.072433941946 305.188350401779
341.71600418603 308.96070296573
344.359574430114 312.733055529682
347.24608878 316.390884206399
349.175233717666 320.500016964955
351.104378655333 324.60914972351
353.033523593 328.718282482066
354.962668530666 332.827415240622
355.310402543519 337.682025341909
356.891813468333 341.955079965307
358.820958406 346.064212723863
360.750103343666 350.173345482419
360.750103343666 355.191877448548
360.750103343666 360.210409414678
358.820958406 364.319542173234
358.733647475199 369.296915753732
356.891813468333 373.447206897919
354.674155324806 377.420334488764
353.033523593 381.66547241503
351.104378655333 385.774605173586
349.198741268104 389.894819394878
349.175233717666 394.902269898271
349.175233717666 399.9208018644
349.175233717666 404.93933383053
349.175233717666 409.957865796659
347.24608878 414.066998555216
345.316943842333 418.176131313771
342.970232937264 422.088423413831
340.326662693179 425.860775977782
338.910740786871 430.211842148863
337.600364091666 434.612662347994
339.12183120908 438.913974491024
340.537753115389 443.265040662105
343.181323359473 447.037393226057
343.387798904666 451.958592589791
345.316943842333 456.067725348346
347.24608878 460.176858106901
347.617362646935 465.020371517508
349.175233717666 469.304522831587
349.175233717666 474.323054797717
349.175233717666 479.341586763846
351.104378655333 483.450719522402
351.104378655333 488.469251488532
351.104378655333 493.487783454661
351.104378655333 498.506315420791
349.175233717666 502.615448179346
349.175233717666 507.633980145476
347.798065627288 512.003314871091
346.382143720979 516.354381042172
343.738573476895 520.126733606124
342.322651570586 524.477799777204
339.679081326502 528.250152341156
337.600364091666 532.28877669681
334.391940838333 535.79485746906
331.729237331392 539.513951059074
327.436119889426 541.533200652059
323.123869184604 543.499191271107
318.811618479781 545.465181890154
314.499367774958 547.431172509202
310.067022607959 549.062870546845
305.433834242349 550.135505409522
300.601699526902 550.65435712814
296.154908411975 552.245843709436
291.136376445845 552.245843709436
286.117844479716 552.245843709436
281.099312513586 552.245843709436
276.080780547457 552.245843709436
271.062248581327 552.245843709436
266.043716615197 552.245843709436
261.025184649068 552.245843709436
256.006652682938 552.245843709436
251.559861568012 550.65435712814
246.541329601882 550.65435712814
242.094538486955 549.062870546845
237.123746161489 548.929983422631
232.629215405898 547.47138396555
228.05821262888 546.225650522311
223.163892324841 545.879897384255
218.717101209914 544.28841080296
214.239396268485 542.782975340717
209.486113440699 542.044633059445
204.804987013931 541.105437640369
200.42057990809 539.340300159125
196.108329203267 537.374309540077
191.464613669148 536.330977896484
187.042795670659 534.669976639756
183.171577088799 531.476337682934
178.859326383977 529.510347063886
174.820930911845 526.782058408712
170.675857097295 524.350717488016
166.363606392473 522.384726868969
162.052298418266 520.416112083532
158.177248154542 517.233138920941
153.867886400969 515.259106674051
149.99666781911 512.065467717228
146.125449237251 508.871828760406
142.254230655392 505.678189803583
138.383012073533 502.48455084676
135.739441829449 498.712198282809
131.86822324759 495.518559325986
129.252710823667 491.732980301481
126.581082759421 487.973854198083
125.165160853112 483.622788027002
122.521590609028 479.85043546305
121.105668702719 475.49936929197
119.606986135333 471.187316508703
117.677841197667 467.078183750147
117.677841197667 462.059651784017
117.677841197667 457.041119817887
117.677841197667 452.022587851758
117.677841197667 447.004055885628
117.677841197667 441.985523919499
117.677841197667 436.966991953369
119.606986135333 432.857859194813
121.536131073 428.748726436257
123.465276010667 424.639593677702
125.394420948333 420.530460919145
127.746405123535 416.620654639403
130.389975367619 412.848302075451
133.111000699 409.112461851052
135.677115855787 405.303596947548
138.320686099871 401.531244383596
138.898435512 396.785063575385
137.871989449285 392.250398434306
136.456067542976 387.899332263225
ID=11278a27..txt

LM=200
121.536131073 381.956779510849
124.123851089405 378.230501705811
126.711571105811 374.504223900773
129.252710823667 370.755988136142
130.659362800848 366.472954683567
132.019434479479 362.1679632714
133.111000699 357.736398346286
133.111000699 352.790268944618
133.111000699 347.844139542951
133.111000699 342.898010141283
133.111000699 337.951880739615
135.040145636667 333.915150545522
135.040145636667 328.969021143854
136.969290574333 324.93229094976
138.121837898283 320.529472526249
140.709557914689 316.803194721211
142.06962959332 312.498203309044
144.657349609725 308.771925504006
147.245069626132 305.045647698968
149.832789642537 301.319369893929
152.420509658943 297.593092088892
155.008229675349 293.866814283853
158.189884888667 290.420517618063
161.411318045936 286.992972280906
163.999038062341 283.266694475868
167.814406416522 280.119130277959
170.402126432928 276.392852472921
173.62304439 272.965064270316
176.805214803514 269.519010469974
180.620583157695 266.371446272065
184.435951511876 263.223882074156
188.584517169418 261.003799332413
192.507720343201 258.156402016112
196.323088697382 255.008837818204
200.138457051562 251.861273620294
203.953825405743 248.713709422386
207.769193759924 245.566145224477
211.584562114105 242.418581026567
215.840962591249 240.498665166433
219.65633094543 237.351100968524
223.951828165188 235.54001403169
228.169131899718 233.511269248256
232.425532376863 231.591353388122
236.681932854007 229.671437527988
240.877641515847 227.582581125214
245.194733808296 225.83160580772
249.45113428544 223.911689947586
253.707534762584 221.991774087452
257.963935239729 220.071858227317
262.220335716873 218.151942367183
266.917768316981 217.459674844825
271.498361369104 216.442175056148
276.444490770771 216.442175056148
281.390620172439 216.442175056148
286.336749574107 216.442175056148
290.845963440484 217.658364541492
295.65726752624 218.033661637443
300.031656076705 219.625148218738
304.406044627171 221.216634800033
308.753629594989 222.882731306479
312.56899794917 226.030295504388
316.38436630335 229.177859702297
320.199734657531 232.325423900206
324.015103011712 235.472988098115
326.602823028118 239.199265903153
329.190543044524 242.925543708191
331.778263060929 246.65182151323
333.742074216333 250.672210047179
335.671219154 254.708940241273
337.600364091666 258.745670435368
339.529509029333 262.782400629461
341.033918129634 267.019351359807
341.458653967 271.765260225223
343.387798904666 275.801990419317
343.387798904666 280.748119820985
345.316943842333 284.784850015078
347.834276522789 288.544308420644
350.421996539195 292.270586225682
353.0097165556 295.99686403072
354.962668530666 300.02237158388
356.891813468333 304.059101777973
358.317579929268 308.333124660092
358.820958406 313.041961373734
360.750103343666 317.078691567829
362.679248281333 321.115421761922
362.679248281333 326.06155116359
364.608393219 330.098281357683
366.478010001053 334.163073133096
366.537538156666 339.081140953446
366.537538156666 344.027270355114
366.537538156666 348.973399756781
366.537538156666 353.919529158449
366.537538156666 358.865658560117
366.537538156666 363.811787961785
365.670102926287 368.349008268171
364.608393219 372.794647557547
364.608393219 377.740776959214
364.608393219 382.686906360882
364.608393219 387.63303576255
364.608393219 392.579165164218
364.608393219 397.525294565885
364.608393219 402.471423967553
362.679248281333 406.508154161647
362.679248281333 411.454283563314
362.679248281333 416.400412964982
362.679248281333 421.34654236665
362.679248281333 426.292671768318
362.679248281333 431.238801169985
362.679248281333 436.184930571653
362.679248281333 441.131059973321
362.679248281333 446.077189374989
362.679248281333 451.023318776657
362.679248281333 455.969448178324
362.679248281333 460.915577579992
362.679248281333 465.86170698166
364.608393219 469.898437175753
364.608393219 474.844566577421
364.608393219 479.790695979089
365.321850492473 484.400501517025
366.537538156666 488.773555574851
366.537538156666 493.719684976519
364.608393219 497.756415170613
364.608393219 502.702544572281
364.608393219 507.648673973948
362.679248281333 511.685404168042
360.750103343666 515.722134362136
358.820958406 519.75886455623
355.512580713181 523.14542422653
351.697212359 526.292988424439
347.498521984311 528.373544990008
342.552392582643 528.373544990008
337.606263180975 528.373544990008
332.660133779308 528.373544990008
328.285745228842 529.965031571303
323.911356678377 531.556518152598
319.536968127912 533.148004733893
314.999815804063 534.286425278862
310.302383203956 534.978692801222
305.842061625314 536.330977896484
301.348550126704 537.590876183715
296.521543673181 537.922464477779
291.953684926487 538.975411228433
287.201025721047 539.513951059074
282.25489631938 539.513951059074
277.308766917712 539.513951059074
272.362637516044 539.513951059074
267.416508114376 539.513951059074
262.470378712709 539.513951059074
257.524249311041 539.513951059074
252.578119909373 539.513951059074
247.631990507705 539.513951059074
243.215230433554 538.040409017222
238.311472555572 537.922464477779
233.820365233337 536.655873972504
228.990954603439 536.330977896484
224.616566052974 534.739491315188
219.728067433014 534.579071405426
215.47166695587 532.659155545292
210.921659550376 531.556518152598
206.547270999911 529.965031571303
202.261433401473 528.127056302665
198.005032924329 526.207140442531
193.748632447185 524.287224582397
189.49223197004 522.367308722263
185.67686361586 519.219744524354
181.420463138716 517.299828664219
177.164062661571 515.379912804086
173.348694307391 512.232348606176
169.464737450534 509.275706014465
165.276925476065 507.164868548134
161.461557121885 504.017304350224
157.646188767704 500.869740152315
153.830820413523 497.722175954407
150.473305138 494.358779747825
147.427732042936 490.848333951459
144.685870325 487.194718567211
141.02464367235 483.974491948512
138.436923655944 480.248214143474
135.849203639538 476.521936338436
133.111000699 472.866596205984
129.446115268952 469.648094335489
127.323565886 465.70253502537
125.394420948333 461.665804831277
123.465276010667 457.629074637183
121.550531878879 453.585555901078
121.418108538023 448.701850881782
119.606986135333 444.609484847328
117.677841197667 440.572754653234
115.74869626 436.53602445914
113.819551322333 432.499294265047
112.162453469318 428.334321035204
111.890406384667 423.516434669285
111.890406384667 418.570305267617
111.890406384667 413.624175865949
111.890406384667 408.678046464282
112.280476004296 403.915795938722
113.819551322333 399.695186868519
115.74869626 395.658456674426
117.588339377963 391.57953530935
118.948411056594 387.274543897182
ID=11278a28..txt

LM=200
127.323565886 381.956779510849
127.323565886 377.807223760532
129.252710823667 374.56706721779
129.252710823667 370.417511467474
127.323565886 367.177354924731
127.323565886 363.027799174415
127.323565886 358.878243424098
127.323565886 354.728687673782
127.323565886 350.579131923465
129.252710823667 347.338975380723
129.252710823667 343.189419630406
129.252710823667 339.03986388009
129.957263121915 335.222434186873
131.181855761333 331.65015158703
131.181855761333 327.500595836714
133.111000699 324.260439293971
134.167339388623 320.608841757429
136.140594708631 317.389478855415
138.898435512 314.539969665743
140.087105348647 310.950753051387
142.060360668655 307.731390149372
144.033615988663 304.512027247358
146.006871308671 301.292664345344
147.980126628679 298.07330144333
151.181030286463 295.432652148445
153.15428560647 292.213289246431
156.355189264253 289.572639951546
158.328444584262 286.353277049532
161.529348242044 283.712627754647
163.977319701667 280.717046110723
166.703507219836 277.852615557748
169.904410877619 275.211966262863
173.105314535402 272.571316967978
175.509944062859 270.552718820185
177.492857298382 267.360239501724
180.693760956165 264.71959020684
184.080161327704 262.595285913709
187.536600394694 260.665939954845
190.737504052477 258.02529065996
194.241865173843 256.229339588528
197.819680072958 254.637853007233
201.397494972071 253.046366425937
204.975309871186 251.454879844642
209.124865621502 251.454879844642
212.702680520616 249.863393263347
216.852236270933 249.863393263347
220.430051170047 248.271906682052
224.579606920364 248.271906682052
228.72916267068 248.271906682052
232.878718420997 248.271906682052
237.028274171313 248.271906682052
240.606089070427 246.680420100757
244.755644820744 246.680420100757
248.453765624422 247.937025533781
252.483015470175 248.271906682052
256.632571220491 248.271906682052
260.26163721259 249.720731729561
263.903572993336 251.133732686671
267.545508774083 252.546733643781
270.746412431866 255.187382938666
273.947316089649 257.828032233551
277.148219747432 260.468681528436
280.349123405215 263.109330823322
282.322378725223 266.328693725335
284.295634045231 269.548056627349
286.268889365239 272.767419529364
288.242144685248 275.986782431378
289.37174065 279.60384647764
291.300885587666 282.844003020383
292.934262307497 286.223584744549
293.230030525333 290.233715313443
295.159175463 293.473871856185
295.171083254197 297.617814271979
297.088320400666 300.863584149245
299.017465338333 304.103740691987
300.946610276 307.343897234729
303.064104534229 310.495265880035
305.037359854237 313.714628782049
307.010615174246 316.933991684063
308.983870494253 320.153354586078
310.592334964333 323.544679948443
311.702732796495 327.170793997235
312.521479902 330.934392241502
312.521479902 335.083947991818
314.450624839666 338.324104534561
314.685160725427 342.363100033808
316.379769777333 345.71381682762
316.379769777333 349.863372577937
316.921981672127 353.757329561237
318.308914715 357.253084870995
318.308914715 361.402640621312
318.308914715 365.552196371629
318.308914715 369.701752121945
317.195461184482 373.326425714082
316.379769777333 377.091464415004
316.379769777333 381.24102016532
318.308914715 384.481176708063
318.308914715 388.630732458379
318.308914715 392.780288208696
318.308914715 396.929843959012
316.379769777333 400.170000501755
316.379769777333 404.319556252071
316.379769777333 408.469112002388
316.379769777333 412.618667752704
317.452168623866 416.262694528915
319.425423943874 419.482057430929
320.238059652666 423.248536588507
322.167204590333 426.488693131249
324.096349528 429.728849673991
324.096349528 433.878405424308
326.025494465666 437.118561967051
326.025494465666 441.268117717367
326.025494465666 445.417673467684
326.025494465666 449.567229218
326.025494465666 453.716784968317
326.025494465666 457.866340718633
326.025494465666 462.01589646895
326.025494465666 466.165452219267
324.096349528 469.40560876201
323.414715573968 473.233842166063
322.167204590333 476.795321055069
320.238059652666 480.035477597811
318.722597951719 483.470644479235
316.749342631711 486.690007381249
314.776087311702 489.909370283263
312.802831991694 493.128733185277
309.601928333911 495.769382480162
306.401024676129 498.410031775047
302.759088895382 499.823032732157
299.558185237599 502.463682027042
295.916249456852 503.876682984152
292.715345799069 506.517332279037
289.073410018323 507.930333236147
285.872506360539 510.570982531032
282.230570579792 511.983983488142
278.251549045995 512.458679177055
274.673734146881 514.050165758351
270.863731114589 514.995338021698
266.94636349745 515.641652339646
263.368548598336 517.233138920941
259.218992848019 517.233138920941
255.641177948905 518.824625502236
251.491622198589 518.824625502236
247.689020061218 517.858852253439
243.764251549158 517.233138920941
239.614695798841 517.233138920941
236.036880899727 515.641652339646
231.887325149411 515.641652339646
227.737769399094 515.641652339646
223.588213648777 515.641652339646
219.990308981174 514.106087242543
215.860842999347 514.050165758351
211.71128724903 514.050165758351
207.561731498714 514.050165758351
203.412175748397 514.050165758351
199.834360849284 512.458679177055
195.933533681876 511.766323188757
192.106990199853 510.86719259576
188.529175300738 509.275706014465
184.951360401624 507.68421943317
181.365790558889 506.114319360316
177.723854778143 504.701318403206
174.081918997397 503.288317446096
170.43998321665 501.875316488986
167.062285906054 499.726786526694
163.48447100694 498.135299945399
159.955207997374 496.408665279881
156.754304339591 493.768015984996
153.3227671608 491.769353620218
149.911464901061 489.714365733001
146.710561243278 487.073716438116
143.509657585495 484.433067143231
140.308753927712 481.792417848346
137.107850269929 479.151768553461
135.134594949921 475.932405651447
131.933691292138 473.291756356562
129.96043597213 470.072393454548
127.323565886 467.165858650964
125.394420948333 463.925702108221
123.465276010667 460.685545565478
122.067414692097 457.194941846491
121.321807709864 453.396865337348
119.606986135333 450.055676729676
119.606986135333 445.90612097936
119.084986763164 442.002635809919
117.677841197667 438.5164086863
117.677841197667 434.366852935984
115.74869626 431.126696393242
115.74869626 426.977140642925
115.356951851998 423.012253264203
113.819551322333 419.587428349866
115.74869626 416.347271807124
115.74869626 412.197716056807
117.677841197667 408.957559514065
117.677841197667 404.808003763749
119.606986135333 401.567847221005
119.95669634385 397.583144914459
121.536131073 394.178134927946
123.465276010667 390.937978385204
124.6488139661 387.346342601287
ID=11278a29..txt

LM=200
129.596201775637 388.774779670286
132.980441030748 385.982881570643
135.115118638722 382.601940255321
137.249796246696 379.220998939999
137.450517034766 374.928390603852
137.450517034766 370.541162511466
135.486938219984 367.079565244857
135.486938219984 362.692337152471
135.486938219984 358.305109060084
135.486938219984 353.917880967698
135.486938219984 349.530652875312
135.486938219984 345.143424782925
137.450517034766 341.681827516317
138.425113284087 337.754023982939
139.414095849549 333.833002157323
141.377674664331 330.371404890714
143.341253479113 326.909807624105
143.341253479113 322.522579531719
145.304832293896 319.060982265111
147.268411108678 315.599384998502
149.23198992346 312.137787731893
151.195568738243 308.676190465285
153.888526814441 305.558422497998
156.023204422415 302.177481182676
159.049883997372 299.217029491237
161.5421212855 296.004641767711
163.676798893474 292.623700452389
166.904199256502 289.75786851719
169.195715756559 286.450861037424
171.330393364533 283.069919722101
174.714632619645 280.278021622459
178.098871874756 277.486123522817
181.483111129867 274.694225423174
184.867350384978 271.902327323531
188.25158964009 269.110429223889
190.386267248064 265.729487908567
193.770506503175 262.937589808924
197.154745758286 260.145691709281
200.538985013398 257.353793609639
204.372129041834 255.811457157134
207.756368296945 253.019559057491
212.030090598496 252.703606785686
215.835371764594 251.083711870393
220.22259985698 251.083711870393
224.435658730663 250.598898188882
228.415109115464 249.4638169551
232.802337207851 249.4638169551
236.607618373949 247.843922039807
240.994846466335 247.843922039807
245.382074558721 247.843922039807
249.769302651108 247.843922039807
254.156530743494 247.843922039807
258.54375883588 247.843922039807
262.930986928267 247.843922039807
267.318215020653 247.843922039807
271.123496186751 249.4638169551
274.928777352849 251.083711870393
278.755578833578 252.643703301928
282.588722862014 254.186039754433
285.972962117125 256.977937854076
289.806106145561 258.520274306581
293.190345400673 261.312172406223
296.500401032138 264.139040657457
298.709262263758 267.485011821188
300.843939871732 270.86595313651
302.978617479705 274.246894451833
305.113295087679 277.627835767155
306.31829510605 281.447026990499
308.281873920833 284.908624257107
309.018204617327 288.948746144481
310.245452735615 292.757449616102
312.209031550397 296.219046882711
314.172675794112 299.680613306128
316.307353402085 303.061554621451
319.691592657197 305.853452721093
321.826270265171 309.234394036415
323.960947873145 312.615335351738
325.954083253874 316.062999656583
327.917662068656 319.524596923192
329.115419049929 323.347202513384
330.000535010767 327.317187044386
331.844819698221 330.835019548795
333.808398513003 334.296616815404
333.808398513003 338.68384490779
334.79056050125 342.608081952715
335.771977327786 346.532670266784
335.771977327786 350.919898359171
336.196346736623 355.107078761401
337.735556142568 358.768723718166
337.735556142568 363.155951810552
337.735556142568 367.543179902938
337.735556142568 371.930407995325
337.735556142568 376.317636087711
337.735556142568 380.704864180097
337.735556142568 385.092092272484
337.735556142568 389.47932036487
337.735556142568 393.866548457256
337.735556142568 398.253776549643
337.035859862133 402.311167896502
335.771977327786 406.102601908638
335.771977327786 410.489830001024
335.771977327786 414.87705809341
333.808398513003 418.338655360018
335.006516968057 422.161090551512
335.771977327786 426.187480719013
337.735556142568 429.649077985621
339.699134957351 433.110675252229
341.046104105678 436.862942244161
341.931220066515 440.832926775163
343.626292586915 444.421097877833
345.589871401698 447.882695144441
345.836129596162 452.15383715249
347.55345021648 455.731520503436
347.55345021648 460.118748595822
347.55345021648 464.505976688209
347.55345021648 468.893204780595
347.55345021648 473.280432872981
347.55345021648 477.667660965368
346.823644052353 481.710858516544
345.589871401698 485.516486324363
343.803850483542 489.061784362868
342.918734522705 493.03176889387
340.784056914732 496.412710209193
338.649379306757 499.793651524515
336.514701698783 503.174592839837
334.380024090809 506.555534155159
331.844819698221 509.747667190622
328.861107227724 512.728373570124
325.476867972613 515.520271669767
322.092628717501 518.31216976941
318.259484689065 519.854506221915
313.977435887305 520.147281027283
310.11431075455 521.6061627243
306.309029588452 523.226057639593
302.029099028671 523.524728737661
298.116520329968 524.845952554886
294.31123916387 526.465847470179
289.924011071484 526.465847470179
286.118729905386 528.085742385472
281.731501812999 528.085742385472
277.344273720613 528.085742385472
272.957045628227 528.085742385472
269.11942293456 529.615612122017
264.764536369742 529.705637300765
260.377308277356 529.705637300765
255.99008018497 529.705637300765
251.602852092583 529.705637300765
247.709178925757 528.331788452673
243.410342834099 528.085742385472
239.023114741713 528.085742385472
234.863032520475 527.453464036569
230.830605483229 526.465847470179
226.747839690278 525.618352778696
222.638096224744 524.845952554886
218.832815058647 523.226057639593
214.799502831646 522.240905068317
210.640305800163 521.6061627243
206.835024634064 519.986267809008
203.029743467966 518.366372893715
199.018021944577 517.321120905434
195.184877916141 515.778784452929
191.351733887705 514.236448000423
187.518589859269 512.694111547918
184.003337637477 510.26689831725
180.301206575721 508.359876995771
176.468062547286 506.817540543265
173.083823292174 504.025642443623
169.250679263739 502.483305991118
165.417535235303 500.940969538612
162.033295980191 498.14907143897
158.64905672508 495.357173339327
155.264817469969 492.565275239684
151.880578214858 489.773377140042
148.496338959746 486.9814790404
145.112099704635 484.189580940757
142.977422096661 480.808639625435
139.59318284155 478.016741525792
137.450517034766 474.639565846463
134.074265978464 471.843902110827
131.559780590419 468.642002139024
128.555349115379 465.671062695862
126.420671507404 462.29012138054
124.285993899431 458.909180065217
122.151316291457 455.528238749895
121.26620033062 451.558254218893
119.778307701725 447.872418539373
118.246406761809 444.207328372569
117.814728886942 440.023593180378
117.814728886942 435.636365087992
117.814728886942 431.249136995606
115.955504565599 427.738347032881
115.85115007216 423.400311636611
115.85115007216 419.013083544224
117.814728886942 415.551486277616
117.814728886942 411.164258185229
119.778307701725 407.702660918621
121.057491343741 403.918439846868
123.192168951715 400.537498531546
124.077284912551 396.567514000544
126.211962520526 393.186572685222
ID=11278a30..txt

LM=200
125.394420948333 381.956779510849
125.394420948333 377.628165732526
125.394420948333 373.299551954202
125.394420948333 368.970938175879
125.394420948333 364.642324397555
124.658717968888 360.660521112033
123.465276010667 356.894496048482
123.465276010667 352.565882270158
125.394420948333 349.146667699408
125.394420948333 344.818053921085
125.46283370744 340.521689927474
127.323565886 337.070225572012
127.323565886 332.741611793688
129.252710823667 329.322397222939
130.225400439432 325.452309472661
131.181855761333 321.574568873865
133.220507974315 318.206976048819
135.331885910644 314.873666140462
137.443263846973 311.540356232105
138.898435512 307.897710590867
140.827580449667 304.478496020118
142.756725387333 301.059281449368
145.888775592288 298.207116598679
148.000153528617 294.873806690322
150.473305138 291.711036944694
153.45055773905 288.785900480738
156.789584013154 286.031304179511
160.128610287258 283.276707878283
163.467636561362 280.522111577056
165.57901449769 277.188801668699
168.918040771795 274.434205367471
172.257067045898 271.679609066244
176.037125442966 270.152661102791
179.37615171707 267.398064801564
183.122851004231 265.778259076299
186.879723931353 264.186772495004
190.275294785308 261.589572573431
193.821728934392 259.412312751118
197.39437945648 257.308028308751
201.174437853547 255.781080345298
204.954496250615 254.254132381846
208.734554647682 252.727184418393
212.514613044749 251.20023645494
216.362966497118 249.863393263347
220.119839424239 248.271906682052
223.87671235136 246.680420100757
228.205326129684 246.680420100757
231.962199056804 245.088933519461
236.290812835128 245.088933519461
240.298118193112 244.194545724096
244.376299540572 243.497446938166
248.704913318896 243.497446938166
252.961389753205 243.698247029268
256.790400024341 245.088933519461
261.119013802664 245.088933519461
264.875886729785 246.680420100757
268.632759656906 248.271906682052
272.389632584027 249.863393263347
276.146505511148 251.454879844642
279.903378438269 253.046366425937
283.642889052708 254.686182399115
286.981915326812 257.440778700342
289.37174065 260.642828469548
291.300885587666 264.062043040298
293.316049135799 267.440708425412
295.159175463 270.900472181796
297.088320400666 274.319686752546
298.422534607011 278.019351757611
299.017465338333 282.067515101619
299.017465338333 286.396128879943
300.946610276 289.815343450692
301.957453001227 293.667445819554
304.068830937556 297.000755727911
306.180208873885 300.334065636267
308.291586810214 303.667375544624
310.592334964333 306.91141630444
312.521479902 310.330630875189
314.450624839666 313.749845445939
316.379769777333 317.169060016688
318.308914715 320.588274587438
319.732206090413 324.245948601892
320.615935688966 328.157972117378
322.167204590333 331.75531750726
322.167204590333 336.083931285584
323.267124484629 339.894042663835
324.150854083182 343.806066179321
326.025494465666 347.250974205407
326.025494465666 351.57958798373
327.879587590047 354.963423118649
326.025494465666 358.418017125229
326.025494465666 362.746630903552
326.025494465666 367.075244681876
326.025494465666 371.403858460199
325.916236272826 375.680967910336
324.096349528 379.151686809273
324.096349528 383.480300587596
322.167204590333 386.899515158345
322.167204590333 391.228128936669
320.269939942281 394.662371880635
320.238059652666 398.975957285742
320.238059652666 403.304571064065
320.074047822169 407.555869641351
318.308914715 411.052399413139
318.308914715 415.381013191462
319.194970403493 419.291940187809
320.238059652666 423.128841540536
320.238059652666 427.457455318859
321.846159199155 431.028010734266
322.167204590333 435.205283667932
323.613618396263 438.852057765237
324.096349528 442.953112017005
324.096349528 447.281725795328
324.096349528 451.610339573652
324.096349528 455.938953351975
324.096349528 460.267567130299
324.096349528 464.596180908622
324.096349528 468.924794686946
324.096349528 473.253408465269
322.167204590333 476.672623036018
320.652378025296 480.28714734861
319.768648426742 484.199170864096
317.657270490413 487.532480772453
315.545892554085 490.86579068081
312.521479902 493.768695889766
310.095488343652 496.953696890394
306.756462069548 499.708293191621
303.417435795444 502.462889492848
300.07840952134 505.217485794076
296.739383247237 507.972082095304
293.400356973133 510.726678396531
289.693963710004 512.458679177055
286.281272301961 515.008222661211
282.751958706965 517.233138920941
279.16218763079 519.289766925891
275.382129233723 520.816714889344
271.602070836655 522.343662852797
267.822012439588 523.870610816249
263.96759407136 525.190571827417
260.210721144239 526.782058408712
256.040805125422 527.223806368832
252.260746728355 528.750754332285
248.368361511674 529.965031571303
244.039747733351 529.965031571303
239.711133955027 529.965031571303
235.954261027906 528.373544990008
231.625647249583 528.373544990008
227.297033471259 528.373544990008
223.540160544139 526.782058408712
219.211546765815 526.782058408712
215.152996294003 526.030315503672
211.126060060371 525.190571827417
207.151847376905 524.204067914542
203.040573354926 523.599085246122
198.711959576603 523.599085246122
194.955086649481 522.007598664827
191.19821372236 520.416112083532
186.928459022676 520.252273110603
183.112727016916 518.824625502236
179.355854089795 517.233138920941
175.14725170851 516.899077558021
171.367193311443 515.372129594568
167.587134914376 513.845181631115
163.807076517309 512.318233667662
160.027018120241 510.79128570421
156.246959723174 509.264337740758
152.90793344907 506.50974143953
149.127875052002 504.982793476077
145.788848777899 502.22819717485
142.449822503795 499.473600873623
139.110796229691 496.719004572395
136.999418293362 493.385694664038
133.660392019258 490.631098362811
130.321365745154 487.876502061583
128.209987808825 484.543192153227
124.870961534721 481.788595851999
121.536131073 479.032021644197
119.606986135333 475.612807073448
117.677841197667 472.193592502697
115.74869626 468.774377931948
114.314071853077 465.122046310216
113.430342254522 461.21002279473
111.890406384667 457.607335012125
109.961261447 454.188120441376
109.961261447 449.859506663052
109.961261447 445.530892884729
109.961261447 441.202279106405
109.961261447 436.873665328082
109.961261447 432.545051549758
109.961261447 428.216437771435
109.961261447 423.887823993112
110.418883273918 419.774933211356
111.890406384667 416.139995644038
113.413990808801 412.529599787514
115.52536874513 409.196289879157
115.74869626 404.972952724216
117.677841197667 401.553738153466
119.606986135333 398.134523582716
121.536131073 394.715309011967
123.465276010667 391.296094441218
124.510691349779 387.46028960763
ID=11278a31..txt

LM=200
127.323565886 381.956779510849
127.323565886 377.345277851285
127.323565886 372.733776191722
127.323565886 368.122274532158
127.323565886 363.510772872595
125.496786044008 359.760415499437
125.394420948333 355.197168761042
125.394420948333 350.585667101478
127.323565886 346.883564649489
128.472187399137 342.813523340288
129.252710823667 338.569960537936
129.252710823667 333.958458878373
129.322725636778 329.379962212015
131.181855761333 325.644854766819
133.111000699 321.94275231483
135.040145636667 318.24064986284
136.185802196581 314.169210874254
137.287747167644 310.077166236249
138.898435512 306.224943299297
140.719285447547 302.471790567368
142.756725387333 298.820738395318
144.685870325 295.118635943329
146.615015262667 291.416533491339
148.810010345125 287.839752836735
152.367251991738 284.905135412988
154.696845300576 281.391804382112
157.026438609415 277.878473351237
160.119029826333 274.724819646538
162.913273564867 271.430524896614
166.470515211479 268.495907472867
168.800108520318 264.982576441992
172.357350166931 262.047959018245
174.686943475769 258.534627987369
178.244185122383 255.600010563622
181.801426768996 252.665393139875
185.799700538573 250.958424053903
189.356942185186 248.023806630157
192.914183831799 245.089189206409
196.953852784737 243.497446938166
200.993613593098 241.905960356871
205.033374401459 240.314473775576
209.07313520982 238.72298719428
213.684636869384 238.72298719428
217.724397677745 237.131500612985
222.335899337308 237.131500612985
226.375660145669 235.54001403169
230.662776249845 234.637060783763
235.026922613594 233.948527450395
239.066683421956 232.3570408691
243.106444230316 230.765554287804
247.71794588988 230.765554287804
251.97724146662 229.785160367228
256.369208357805 229.174067706509
260.414821128738 230.749264879958
265.02047082573 230.765554287804
269.06023163409 232.3570408691
273.291706683395 233.414875462325
277.289980452972 235.121844548296
281.179514059173 237.131500612985
284.845495869162 239.763431058015
288.402737515775 242.698048481761
291.959979162388 245.632665905508
294.289572471227 249.145996936384
297.088320400666 252.438168410052
299.017465338333 256.140270862042
301.278352397742 259.685990029012
303.60794570658 263.199321059888
304.804900151333 267.24657821801
306.734045089 270.94868067
308.663190026666 274.65078312199
310.471022266383 278.410072397649
310.592334964333 282.964387233543
312.521479902 286.666489685532
314.450624839666 290.368592137522
316.379769777333 294.070694589512
318.43604379725 297.712868373415
321.993285443864 300.647485797162
324.096349528 304.267602737906
325.424823723765 308.252861466043
326.526768694828 312.344906104048
328.856362003667 315.858237134924
329.95830697473 319.950281772929
331.812929278666 323.687514205428
333.389845254631 327.55565744181
333.742074216333 332.001118316981
333.742074216333 336.612619976545
335.671219154 340.314722428534
335.671219154 344.926224088097
337.600364091666 348.628326540088
337.600364091666 353.239828199651
336.552564806807 357.357397122103
335.671219154 361.553432311205
335.576323202455 366.120200005242
333.742074216333 369.867036422758
332.144784922553 373.725575674123
331.812929278666 378.180640534311
329.883784341 381.882742986301
329.883784341 386.494244645865
328.964653376074 390.672467833272
327.954639403333 394.807848757418
327.954639403333 399.419350416981
327.954639403333 404.030852076545
327.954639403333 408.642353736108
329.883784341 412.344456188098
331.100998581423 416.38216287556
332.202943552486 420.474207513565
333.742074216333 424.360162751641
335.671219154 428.06226520363
337.600364091666 431.76436765562
339.529509029333 435.46647010761
340.167965083354 439.777003489331
341.458653967 443.780074219163
342.37185502548 447.961092765341
343.387798904666 452.093678330716
343.387798904666 456.70517999028
343.387798904666 461.316681649843
341.458653967 465.018784101833
341.458653967 469.630285761397
341.458653967 474.241787420961
339.529509029333 477.94388987295
338.043479690895 481.85487708364
335.713886382056 485.368208114516
334.611941410993 489.460252752521
331.812929278666 492.752299680909
329.883784341 496.454402132899
326.395513146703 499.421532238019
322.838271500089 502.356149661766
320.508678191251 505.869480692642
316.951436544638 508.804098116389
313.394194898024 511.738715540135
309.836953251411 514.673332963882
305.838679481834 516.380302049854
302.105299942623 518.824625502236
298.065539134262 520.416112083532
294.025778325901 522.007598664827
289.98601751754 523.599085246122
285.946256709179 525.190571827417
281.849036864373 526.622116565685
277.294994241254 526.782058408712
272.970425079292 527.580758062079
268.64373177333 528.373544990008
264.603970964969 529.965031571303
259.992469305405 529.965031571303
255.380967645842 529.965031571303
250.769465986278 529.965031571303
246.729705177917 531.556518152598
242.118203518353 531.556518152598
237.50670185879 531.556518152598
232.895200199226 531.556518152598
228.283698539662 531.556518152598
223.697028138384 531.487398350726
219.632436071738 529.965031571303
215.020934412174 529.965031571303
210.40943275261 529.965031571303
205.939804568222 529.570115357938
201.758170284686 528.373544990008
197.146668625122 528.373544990008
192.621886890601 528.132153113348
188.495406157198 526.782058408712
183.883904497635 526.782058408712
179.844143689274 525.190571827417
175.746727566366 523.75957344501
171.748453796789 522.052604359038
167.72486126419 520.416112083532
163.685100455829 518.824625502236
159.753632488059 516.931697101123
156.196390841446 513.997079677376
152.639149194833 511.062462253629
150.309555885994 507.549131222753
146.752314239382 504.614513799006
144.422720930543 501.10118276813
140.86547928393 498.166565344384
138.535885975091 494.653234313508
135.040145636667 491.689625164028
133.111000699 487.987522712039
130.319457710801 484.691954828009
127.323565886 481.492717015633
125.394420948333 477.790614563644
123.330677784286 474.151961735382
121.536131073 470.386409659664
119.606986135333 466.684307207675
117.677841197667 462.982204755685
116.467601224483 458.94121039762
115.36565625342 454.849165759615
113.819551322333 450.966498192143
113.819551322333 446.354996532579
113.819551322333 441.743494873016
113.819551322333 437.131993213452
113.819551322333 432.520491553889
113.819551322333 427.908989894325
115.076467837591 423.889998865064
115.74869626 419.595385782772
115.74869626 414.983884123209
117.154654413006 411.03515134392
117.677841197667 406.670280011656
119.606986135333 402.968177559665
120.460489326197 398.759017429905
121.56243429726 394.6669727919
123.465276010667 390.952470996123
125.394420948333 387.250368544133
ID=11278a32..txt

LM=200
111.890406384667 381.956779510849
111.890406384667 377.445380230089
111.890406384667 372.933980949329
109.961261447 369.331980876143
109.961261447 364.820581595384
109.961261447 360.309182314624
111.725185022638 356.629296867058
111.890406384667 352.195782960678
111.890406384667 347.684383679919
112.344070941516 343.386841938034
113.819551322333 339.570984325972
114.393526004467 335.330156794856
115.74869626 331.457584972027
117.677841197667 327.855584898842
119.606986135333 324.253584825655
120.94773280592 320.374213722759
121.972460337395 316.34587115117
123.465276010667 312.538185398524
125.394420948333 308.936185325338
128.729587945148 305.996984257792
130.981963814398 302.547355293332
134.461988021424 299.676439936001
136.714363890674 296.226810971542
138.966739759925 292.777182007082
142.44676396695 289.906266649752
144.699139836201 286.456637685292
146.951515705452 283.007008720832
150.431539912478 280.136093363502
152.683915781728 276.686464399042
156.163939988754 273.815549041712
159.643964195779 270.944633684382
163.123988402805 268.073718327051
166.60401260983 265.20280296972
170.084036816856 262.33188761239
174.005093146845 260.688620592834
177.486238548146 257.820826169823
181.40617368386 256.174438215948
185.327230013849 254.531171196393
189.248286343838 252.887904176836
193.169342673827 251.244637157281
196.649366880853 248.373721799951
200.570423210842 246.730454780395
204.492106703845 245.088933519461
209.003505984605 245.088933519461
212.943164414162 243.497446938166
217.454563694922 243.497446938166
221.965962975682 243.497446938166
226.477362256442 243.497446938166
230.988761537202 243.497446938166
234.928419966759 241.905960356871
239.439819247519 241.905960356871
243.379477677076 243.497446938166
247.890876957836 243.497446938166
251.830535387393 245.088933519461
256.341934668153 245.088933519461
260.28159309771 246.680420100757
264.23762151328 248.226339511158
268.599709966232 248.641958192939
272.100568386383 251.454879844642
276.000790503248 253.156140569825
279.480814710273 256.027055927156
281.733190579524 259.476684891615
285.213214786549 262.347600248946
287.4655906558 265.797229213405
289.717966525051 269.246858177865
291.300885587666 273.012069179513
293.230030525333 276.614069252698
295.247445795028 280.174458678373
297.088320400666 283.818069399071
298.524549195754 287.652430214422
299.017465338333 291.931468753016
299.017465338333 296.442868033776
300.946610276 300.044868106961
300.946610276 304.556267387721
302.875755213666 308.158267460907
304.672914384609 311.822485643954
305.697641916085 315.850828215543
307.950017785335 319.300457180003
310.202393654586 322.750086144462
311.227121186062 326.778428716051
312.521479902 330.679667107596
314.450624839666 334.281667180782
316.379769777333 337.883667253968
316.553679649739 342.313085395277
318.308914715 345.997066607913
318.308914715 350.508465888673
318.308914715 355.019865169433
318.308914715 359.531264450193
318.308914715 364.042663730952
318.308914715 368.554063011712
320.238059652666 372.156063084899
319.407564417111 376.275966789374
318.308914715 380.269462438845
318.308914715 384.780861719605
318.308914715 389.292261000364
320.238059652666 392.894261073551
320.238059652666 397.40566035431
320.238059652666 401.91705963507
319.775706585438 406.210505611884
318.308914715 410.030458989016
318.308914715 414.541858269776
318.308914715 419.053257550536
316.379769777333 422.655257623722
315.879717265834 426.930932076956
314.450624839666 430.768656977667
314.450624839666 435.280056258427
316.095715007925 439.015959791723
316.379769777333 443.393455612373
318.145170070877 447.0726449349
318.308914715 451.506854966318
318.308914715 456.018254247078
318.308914715 460.529653527838
320.238059652666 464.131653601024
320.238059652666 468.643052881784
320.238059652666 473.154452162544
320.238059652666 477.665851443303
318.308914715 481.26785151649
318.308914715 485.77925079725
316.994267270797 489.670925079305
316.379769777333 493.892650151195
314.450624839666 497.494650224381
313.92008467637 501.755952794071
311.667708807119 505.205581758531
309.415332937868 508.65521072299
307.162957068618 512.10483968745
304.910581199367 515.55446865191
302.658205330116 519.004097616369
299.178181123091 521.8750129737
295.698156916065 524.74592833103
292.21813270904 527.616843688361
288.297076379051 529.260110707917
284.376020049061 530.903377727472
280.099261177467 531.556518152598
276.15960274791 533.148004733893
271.730786813167 533.377882110589
267.708545037592 534.739491315188
263.197145756832 534.739491315188
258.685746476073 534.739491315188
254.746088046516 536.330977896484
250.234688765756 536.330977896484
245.723289484996 536.330977896484
241.211890204236 536.330977896484
237.27223177468 534.739491315188
232.76083249392 534.739491315188
228.24943321316 534.739491315188
223.7380339324 534.739491315188
219.798375502843 533.148004733893
215.286976222083 533.148004733893
210.775576941323 533.148004733893
206.835918511766 531.556518152598
202.378403688886 531.406526436112
198.384860801448 529.965031571303
194.095258905944 529.347640734776
189.933803091131 528.373544990008
185.812114123002 527.288755033439
181.482745380814 526.782058408712
177.543086951257 525.190571827417
173.6034285217 523.599085246122
169.245824557118 523.170983630766
165.152370811382 522.007598664827
161.212712381824 520.416112083532
157.273053952268 518.824625502236
152.761654671508 518.824625502236
148.82199624195 517.233138920941
144.882337812393 515.641652339646
140.942679382836 514.050165758351
137.436341794241 511.252495812096
133.956317587216 508.381580454766
130.47629338019 505.510665097435
126.996269173165 502.639749740104
123.516244966139 499.768834382774
120.036220759114 496.897919025444
117.677841197667 493.498260217088
114.303820682837 490.577374703654
111.890406384667 487.20365927829
108.571420606561 484.256830381863
106.31904473731 480.807201417403
105.294317205834 476.778858845814
103.041941336583 473.329229881355
102.244681696333 469.193658912361
100.315536758667 465.591658839174
99.9677587421562 461.244202166588
98.3863918209999 457.478259485229
98.3863918209999 452.966860204469
98.3863918209999 448.455460923709
98.3863918209999 443.944061642949
98.3863918209999 439.43266236219
99.270445075374 435.338005915669
100.315536758667 431.319263008244
102.244681696333 427.717262935058
103.572276007576 423.831691808032
104.173826634 419.603863581113
106.102971571667 416.001863507927
107.874106939778 412.325377700395
108.898834471253 408.297035128806
111.890406384667 405.19586328837
112.17593787198 400.819063592758
113.819551322333 397.082463934423
113.819551322333 392.571064653664
113.819551322333 388.059665372904
ID=11278a33..txt

LM=200
121.536131073 381.956779510849
119.606986135333 378.218919770418
117.677841197667 374.481060029987
117.677841197667 369.833801081982
117.677841197667 365.186542133977
119.606986135333 361.448682393545
120.596716891755 357.2679826698
121.536131073 353.06356370511
121.536131073 348.416304757105
121.536131073 343.7690458091
123.465276010667 340.031186068669
123.789058190722 335.536558088001
125.394420948333 331.646067380233
127.323565886 327.908207639802
129.252710823667 324.170347899371
131.181855761333 320.43248815894
134.347289516339 317.277415148976
136.969290574333 313.866167885651
140.289289719471 310.783957023348
142.646465652149 307.247871156968
142.756725387333 302.652588664359
144.905520841957 299.018272209952
147.262696774635 295.482186343573
150.473305138 292.348408650639
152.402450075667 288.610548910209
155.561872910445 285.452642351565
157.919048843124 281.916556485186
160.276224775802 278.380470618807
163.861049046256 275.423098359557
167.445873316709 272.465726100307
169.803049249387 268.929640233928
173.387873519841 265.972267974678
176.972697790294 263.014895715428
180.557522060747 260.057523456178
184.1423463312 257.100151196928
188.168202724617 255.370427275454
191.75302699507 252.413055016203
195.778883388487 250.683331094728
199.804739781904 248.953607173253
203.635357278422 246.680420100757
207.415420445774 244.266510992528
211.441276839191 242.536787071053
215.290170717627 240.314473775576
219.051957503062 237.849690890328
223.441206911232 237.131500612985
227.516725008034 235.54001403169
231.592243104837 233.948527450395
236.037447322657 233.386091879978
240.315020149645 232.3570408691
244.96227909765 232.3570408691
249.609538045655 232.3570408691
253.905001388179 233.336292193022
258.332315090462 233.948527450395
262.397746297977 235.568091698198
266.423602691394 237.297815619672
270.449459084811 239.027539541147
274.034283355264 241.984911800398
277.619107625718 244.942284059647
281.644964019134 246.672007981123
285.229788289587 249.629380240372
287.586964222266 253.165466106751
291.171788492719 256.122838366002
293.230030525333 259.799841716872
295.159175463 263.537701457303
297.01566795298 267.309809572268
298.145195547883 271.424609045776
300.502371480562 274.960694912155
301.631899075465 279.075494385663
303.989075008144 282.611580252042
306.734045089 285.964859899889
309.931075211275 289.105038377671
312.521479902 292.531180173176
315.873075414407 295.5984965033
318.230251347085 299.134582369678
320.587427279763 302.670668236058
322.944603212442 306.206754102437
324.096349528 310.311079667758
326.025494465666 314.048939408189
326.025494465666 318.696198356194
326.025494465666 323.343457304199
327.954639403333 327.08131704463
329.721768781864 330.895550943485
330.851296376766 335.010350416994
331.812929278666 339.204295473497
331.812929278666 343.851554421502
331.812929278666 348.498813369507
331.812929278666 353.146072317512
331.812929278666 357.793331265517
331.812929278666 362.440590213522
331.812929278666 367.087849161527
331.812929278666 371.735108109532
331.812929278666 376.382367057537
331.30047293373 380.788054009109
329.883784341 384.767485745973
329.883784341 389.414744693978
329.883784341 394.062003641983
331.757557790109 397.825965510271
331.812929278666 402.447122330419
331.812929278666 407.094381278424
331.812929278666 411.741640226429
329.883784341 415.479499966861
329.883784341 420.126758914866
329.883784341 424.774017862871
327.954639403333 428.511877603301
326.025494465666 432.249737343732
325.385497426417 436.595301593231
324.096349528 440.634856032168
324.096349528 445.282114980173
326.025494465666 449.019974720605
327.325312009197 453.054499487264
329.682487941876 456.590585353643
331.812929278666 460.233553941898
333.742074216333 463.971413682328
335.526367402135 467.777556559909
336.655894997039 471.892356033417
337.600364091666 476.094392111195
338.914950186846 480.121954980433
339.529509029333 484.479510799631
337.885012682013 488.35155392745
337.600364091666 492.864629488066
335.625957492206 496.581152874466
333.742074216333 500.340348968929
332.139253964624 504.232038214353
331.009726369721 508.346837687862
328.652550437042 511.88292355424
326.025494465666 515.291787930653
322.710550233911 518.376381679869
319.125725963458 521.33375393912
315.09986957004 523.063477860595
311.216768189854 525.190571827417
307.048156783207 526.522925703544
302.493991145047 526.782058408712
298.114379750446 527.527076870945
293.77121410024 528.373544990008
289.621634840649 529.75887637612
285.048437055433 529.965031571303
280.401178107428 529.965031571303
276.325660010625 531.556518152598
271.67840106262 531.556518152598
267.287192258746 532.26925429462
262.955624017813 533.148004733893
258.308365069808 533.148004733893
253.661106121803 533.148004733893
249.013847173798 533.148004733893
244.366588225793 533.148004733893
239.719329277788 533.148004733893
235.072070329783 533.148004733893
230.424811381778 533.148004733893
225.777552433773 533.148004733893
221.130293485769 533.148004733893
216.483034537764 533.148004733893
212.361433693289 531.68479318209
207.760257492956 531.556518152598
203.112998544951 531.556518152598
198.960768144147 530.178566430989
194.493879627766 529.676490847289
190.314703403341 528.373544990008
186.239185306539 526.782058408712
182.163667209736 525.190571827417
177.949421931135 523.985243499164
173.923565537718 522.255519577689
169.897709144302 520.525795656214
165.871852750885 518.796071734739
161.845996357468 517.066347813264
158.261172087015 514.108975554014
154.235315693598 512.379251632539
150.209459300181 510.649527711064
146.624635029728 507.692155451814
143.039810759274 504.734783192564
139.013954365858 503.005059271089
135.429130095404 500.047687011839
131.844305824951 497.090314752589
128.259481554498 494.132942493339
125.902305621819 490.596856626961
122.317481351366 487.63948436771
119.960305418687 484.103398501332
117.677841197667 480.532093523079
115.74869626 476.794233782648
113.819551322333 473.056374042218
111.759250025749 469.380341428686
109.961261447 465.580654561356
109.961261447 460.933395613351
108.032116509333 457.19553587292
108.032116509333 452.548276924915
106.102971571667 448.810417184484
106.102971571667 444.163158236479
108.032116509333 440.425298496047
108.032116509333 435.778039548042
108.157144796167 431.189718952854
109.961261447 427.392920859607
111.890406384667 423.655061119176
114.001024256427 420.002747746588
116.358200189106 416.466661880209
118.715376121784 412.93057601383
121.536131073 409.613021365025
123.429727987141 405.858404281072
123.465276010667 401.22790267659
122.469417182161 397.050091726927
121.536131073 392.842783988154
121.536131073 388.195525040149
ID=11278a34..txt

LM=200
127.323565886 381.956779510849
127.323565886 377.858896674148
127.323565886 373.761013837446
125.394420948333 370.572530208319
125.394420948333 366.474647371617
125.394420948333 362.376764534916
125.394420948333 358.278881698215
125.950210359909 354.442998071939
127.323565886 350.992515232386
127.323565886 346.894632395685
129.252710823667 343.706148766558
129.252710823667 339.608265929856
131.181855761333 336.419782300728
131.181855761333 332.321899464027
133.111000699 329.1334158349
134.051485349507 325.478877600881
135.040145636667 321.847049369071
136.690628265795 318.527204286681
137.39637555505 314.762010826016
139.329771182082 311.575530972481
141.263166809112 308.389051118945
143.196562436143 305.20257126541
145.129958063175 302.016091411875
147.063353690205 298.829611558339
148.996749317237 295.643131704804
152.157793282042 293.035365458397
154.091188909073 289.848885604862
157.25223287388 287.241119358456
160.119029826333 284.494645027115
162.346672465716 281.446873258514
165.507716430522 278.839107012108
168.668760395328 276.231340765701
171.829804360134 273.623574519295
174.99084832494 271.015808272888
178.151892289745 268.408042026482
181.312936254552 265.800275780076
183.268769078333 262.624372824391
186.407375846388 260.006029680134
189.568419811194 257.398263433728
193.170495898964 256.018145525096
196.772509258444 254.637853007233
200.298651243942 253.046366425937
203.535692039309 250.650143461427
207.137768127078 249.270025552796
210.87707720044 248.271906682052
214.403219185939 246.680420100757
218.50110202264 246.680420100757
222.598984859342 246.680420100757
226.696867696043 246.680420100757
230.794750532744 246.680420100757
234.892633369446 246.680420100757
238.418775354945 248.271906682052
242.202645654786 249.145985799751
245.804721742555 250.526103708383
248.997201311442 253.046366425937
252.567841795131 254.513987863421
254.501237422162 257.700467716956
257.662281386968 260.308233963362
260.823325351774 262.916000209769
262.756720978805 266.102480063304
264.690116605836 269.28895991684
267.851160570642 271.896726163246
269.784556197673 275.083206016782
272.945600162479 277.690972263188
276.106644127285 280.298738509594
279.267688092091 282.906504756001
282.428732056896 285.514271002407
286.030808144666 286.894388911039
289.191852109472 289.502155157445
292.352896074278 292.109921403851
295.513940039084 294.717687650257
297.447335666115 297.904167503793
299.380731293146 301.090647357328
300.946610276 304.450374611025
302.875755213666 307.638858240153
304.804900151333 310.82734186928
305.886665463495 314.415280378599
306.734045089 318.113708335109
308.663190026666 321.302191964236
309.231555669038 325.132147153464
310.592334964333 328.588558430065
312.521479902 331.777042059192
312.576445874581 335.849013928328
314.450624839666 339.063408525022
314.450624839666 343.161291361723
315.921336080124 346.565880703193
316.379769777333 350.447657827551
318.308914715 353.636141456679
318.308914715 357.73402429338
318.308914715 361.831907130081
316.379769777333 365.020390759209
316.379769777333 369.11827359591
316.379769777333 373.216156432612
316.379769777333 377.314039269313
316.379769777333 381.411922106014
316.094317132864 385.375242524096
314.450624839666 388.698288571843
312.521479902 391.886772200971
311.521778589546 395.513395691832
310.592334964333 399.1731386668
310.592334964333 403.271021503501
310.592334964333 407.368904340202
310.592334964333 411.466787176904
310.592334964333 415.564670013605
310.592334964333 419.662552850307
308.663190026666 422.851036479434
308.663190026666 426.948919316135
310.592334964333 430.137402945262
310.592334964333 434.235285781964
312.521479902 437.423769411091
312.521479902 441.521652247792
313.75166788634 445.0396242876
314.450624839666 448.808018713621
314.450624839666 452.905901550323
314.450624839666 457.003784387024
314.450624839666 461.101667223725
314.450624839666 465.199550060427
314.450624839666 469.297432897128
313.892295781524 473.132119333639
312.521479902 476.583799362958
310.592334964333 479.772282992085
308.663190026666 482.960766621212
307.386361611175 486.45675235491
305.452965984144 489.643232208446
302.291922019338 492.250998454852
299.130878054532 494.858764701258
295.969834089726 497.466530947665
292.80879012492 500.074297194071
289.647746160114 502.682063440478
286.045670072345 504.062181349108
282.443593984576 505.44229925774
278.579379129202 506.092732851875
275.053237143703 507.68421943317
271.527095158204 509.275706014465
268.000953172705 510.86719259576
264.433213545728 512.342888800897
260.831137457959 513.723006709529
256.850786365006 514.050165758351
252.752903528305 514.050165758351
248.655020691603 514.050165758351
244.557137854902 514.050165758351
240.4592550182 514.050165758351
236.933113032702 515.641652339646
232.835230196 515.641652339646
228.737347359299 515.641652339646
224.639464522597 515.641652339646
220.541581685896 515.641652339646
216.443698849195 515.641652339646
212.345816012493 515.641652339646
208.711762841392 514.350545210854
204.721791190293 514.050165758351
200.623908353592 514.050165758351
197.023470332157 512.665488160509
192.999883531392 512.458679177055
188.902000694691 512.458679177055
184.804117857989 512.458679177055
180.706235021288 512.458679177055
177.180093035789 510.86719259576
173.205853190722 510.523022397595
169.556068213588 509.275706014465
166.001701015182 507.762786580332
162.399624927413 506.382668671701
158.977642257092 504.501246270579
155.451500271593 502.909759689284
152.034428787068 501.014666608032
148.432352699299 499.634548699401
145.271308734493 497.026782452994
141.669232646724 495.646664544362
138.508188681917 493.038898297956
135.347144717112 490.43113205155
132.186100752306 487.823365805144
129.0250567875 485.215599558737
127.091661160469 482.029119705202
123.930617195663 479.421353458795
121.536131073 476.452231732771
119.606986135333 473.263748103643
116.902781976795 470.440627505318
114.969386349764 467.254147651783
113.035990722734 464.067667798248
111.890406384667 460.509813587133
109.961261447 457.321329958006
109.961261447 453.223447121305
109.961261447 449.125564284604
109.961261447 445.027681447902
109.961261447 440.929798611201
109.961261447 436.831915774499
109.961261447 432.734032937798
111.890406384667 429.545549308671
111.890406384667 425.44766647197
111.890406384667 421.349783635268
113.819551322333 418.16130000614
113.819551322333 414.063417169438
115.74869626 410.874933540311
117.677841197667 407.686449911184
119.406137137139 404.403286034744
119.606986135333 400.400083445355
121.536131073 397.211599816228
123.465276010667 394.0231161871
124.684422969713 390.499939406344
125.394420948333 386.736749721271
ID=11278a35..txt

LM=200
136.969290574333 381.956779510849
135.645093865525 377.681383870342
135.040145636667 373.066934390518
135.040145636667 368.167312226566
135.040145636667 363.267690062614
135.040145636667 358.368067898662
136.969290574333 354.377844942284
136.969290574333 349.478222778332
136.969290574333 344.57860061438
136.969290574333 339.678978450428
136.969290574333 334.779356286476
138.898435512 330.789133330098
138.898435512 325.889511166146
140.504371211316 321.746927327235
142.756725387333 317.909065253389
144.685870325 313.918842297012
148.159906351067 310.656881227104
150.473305138 306.84779559183
152.03594810646 302.684803553221
154.331595013333 298.867349679073
156.260739951 294.877126722695
158.463834908436 291.01604384596
162.243328292795 287.898075419712
166.022821677153 284.780106993464
168.574666723737 281.083424960087
172.354160108096 277.965456533839
176.133653492454 274.847488107591
179.913146876813 271.729519681343
183.692640261171 268.611551255095
187.47213364553 265.493582828847
191.251627029889 262.375614402599
195.031120414247 259.257645976351
198.810613798606 256.139677550103
203.031139305928 254.249357461631
206.810632690287 251.131389035382
211.031158197609 249.241068946909
215.010868394891 246.680420100757
219.03117708929 244.232780432188
223.666631020389 243.497446938166
227.913260226898 241.679788593016
232.322393645889 240.314473775576
236.650274958638 238.72298719428
240.978156271388 237.131500612985
245.677426502115 236.573804914674
249.897952009437 234.683484826201
254.118477516759 232.793164737728
258.339003024081 230.902844649255
262.11849640844 227.784876223007
266.339021915762 225.894556134534
270.701584609432 224.399607962624
275.601206773384 224.399607962624
280.32369480662 224.892675042808
284.828710250086 225.991094543919
289.205777944228 227.445666881979
294.056213726788 227.582581125214
298.5288932048 228.771010383376
302.749418712122 230.661330471849
307.039857665036 232.3570408691
311.190469726767 234.441970648795
314.969963111126 237.559939075043
318.749456495484 240.677907501291
322.528949879843 243.795875927539
325.080794926426 247.492557960916
327.63263997301 251.189239994293
329.883784341 255.027672371821
331.508681728403 259.161317668176
332.832878437211 263.436713308683
333.742074216333 267.907740448529
334.253623517054 272.566218196824
335.671219154 276.797585568859
335.668069711103 281.695723084965
333.742074216333 285.687430689188
333.742074216333 290.58705285314
335.671219154 294.577275809518
337.600364091666 298.567498765897
339.664710603382 302.493987680367
342.216555649966 306.190669713744
343.540752358774 310.46606535425
345.316943842333 314.528390591408
347.24608878 318.518613547787
348.740990822976 322.71353866864
349.175233717666 327.408458668117
351.104378655333 331.398681624495
351.104378655333 336.298303788447
352.810129320437 340.393834837793
353.033523593 345.188148908777
353.033523593 350.087771072729
352.967272752461 354.956162580699
351.104378655333 358.977616193059
351.104378655333 363.877238357011
351.104378655333 368.776860520963
351.104378655333 373.676482684915
349.175233717666 377.666705641293
349.175233717666 382.566327805245
349.175233717666 387.465949969197
349.175233717666 392.365572133149
351.104378655333 396.355795089527
349.721837228581 400.603687021407
348.397640519772 404.879082661913
347.073443810963 409.154478302419
345.316943842333 413.226086122613
345.316943842333 418.125708286565
343.387798904666 422.115931242943
343.387798904666 427.015553406895
343.387798904666 431.915175570847
345.192037575672 435.964279359714
346.516234284481 440.23967500022
347.84043099329 444.515070640727
350.392276039874 448.211752674104
352.944121086457 451.908434707481
353.040669457492 456.762543955116
354.962668530666 460.756135473068
354.962668530666 465.65575763702
354.962668530666 470.555379800972
354.962668530666 475.455001964924
354.962668530666 480.354624128876
354.962668530666 485.254246292828
354.962668530666 490.15386845678
354.962668530666 495.053490620732
353.033523593 499.043713577111
351.104378655333 503.033936533488
349.175233717666 507.024159489867
347.132548787009 510.960859676837
344.580703740426 514.657541710214
342.028858693842 518.354223743591
339.477013647258 522.050905776968
335.697520262899 525.168874203216
331.918026878541 528.286842629464
327.697501371218 530.177162717937
323.865152888964 533.148004733893
319.697482479537 535.185451232658
315.476956972215 537.075771321131
310.881508950715 537.922464477779
306.553627637965 539.513951059074
302.225746325216 541.105437640369
297.326124161263 541.105437640369
292.998242848514 542.696924221664
288.098620684562 542.696924221664
283.287085683178 542.942121913793
278.871117207861 544.28841080296
273.971495043909 544.28841080296
269.643613731159 545.879897384255
264.743991567207 545.879897384255
259.844369403255 545.879897384255
254.944747239303 545.879897384255
250.045125075351 545.879897384255
245.145502911399 545.879897384255
240.245880747447 545.879897384255
235.917999434697 544.28841080296
231.018377270745 544.28841080296
226.118755106793 544.28841080296
221.790873794044 542.696924221664
217.143214613249 541.995565020492
212.563370317342 541.105437640369
208.235489004593 539.513951059074
203.907607691843 537.922464477779
199.579726379093 536.330977896484
195.251845066344 534.739491315188
190.923963753595 533.148004733893
186.596082440845 531.556518152598
182.268201128096 529.965031571303
177.940319815346 528.373544990008
174.055895294099 525.547660811311
169.835369786777 523.657340722838
165.5284167283 522.007598664827
161.394318772132 519.876700545892
157.614825387774 516.758732119644
153.835332003415 513.640763693396
150.055838619057 510.522795267148
146.276345234698 507.4048268409
142.496851850339 504.286858414652
138.717358465981 501.168889988404
135.040145636667 498.002706493453
132.386020035039 494.354239528779
129.252710823667 490.931659788271
127.282329941871 486.960875462025
124.730484895287 483.264193428648
122.178639848704 479.567511395271
120.854443139894 475.292115754765
119.530246431086 471.016720114258
117.677841197667 466.990322050002
115.74869626 463.000099093624
114.330007966884 458.769246799869
113.819551322333 454.110253973294
111.890406384667 450.120031016916
111.890406384667 445.220408852964
111.890406384667 440.320786689012
112.388843333169 435.65612777595
113.819551322333 431.430941568681
113.819551322333 426.531319404729
115.74869626 422.541096448352
117.677841197667 418.550873491973
119.606986135333 414.560650535595
121.561671923796 410.582467540042
124.11351697038 406.885785506665
126.665362016964 403.189103473288
129.217207063548 399.492421439911
131.769052110132 395.795739406534
135.040145636667 392.438111212475
136.872742203299 388.402375339779
ID=11278a36..txt

LM=200
117.677841197667 381.956779510849
119.606986135333 378.337008532265
121.536131073 374.717237553681
123.248445079178 370.995252442078
125.394420948333 367.477695596514
127.323565886 363.857924617931
130.046697298463 360.612438980436
132.312781371558 357.151501159889
133.351217106878 353.111849732213
135.040145636667 349.378840703597
135.040145636667 344.84967051744
135.040145636667 340.320500331282
135.040145636667 335.791330145125
135.040145636667 331.262159958967
135.040145636667 326.73298977281
136.969290574333 323.113218794226
137.975757976116 319.058497489414
139.014193711436 315.018846061738
140.827580449667 311.344506650902
142.318713519851 307.518256813514
144.584797592947 304.057318992967
145.623233328267 300.017667565291
146.661669063587 295.978016137615
148.927753136682 292.517078317067
151.193837209777 289.05614049652
154.331595013333 286.006109800817
156.953653693742 282.712978462555
160.119029826333 279.675967051224
162.713470177707 276.36981642859
166.207202588577 273.487592215172
169.700934999448 270.605368001754
171.967019072542 267.144430181206
175.460751483412 264.262205967788
178.954483894283 261.37998175437
182.776769860349 259.412312751118
186.382980838987 256.843181665309
189.876713249856 253.960957451891
193.81147778369 252.306381576247
197.30521019456 249.424157362829
200.848693981517 246.680420100757
204.733707139264 244.887357273768
208.227439550134 242.00513306035
212.162204083968 240.350557184707
216.096968617801 238.695981309063
220.031733151635 237.04140543342
223.966497685469 235.386829557777
227.978958475 233.948527450395
231.936387809955 232.3570408691
236.211823409934 231.650750268622
240.422987331067 230.765554287804
244.522384600564 229.56924685511
248.909586852179 229.174067706509
253.438757038337 229.174067706509
257.967927224494 229.174067706509
262.497097410652 229.174067706509
266.842400007514 229.685877909474
270.983696931764 230.765554287804
274.941126266718 232.3570408691
278.898555601673 233.948527450395
283.022490265812 235.076533074272
287.385155122786 235.54001403169
291.333051456444 237.158036487784
295.267815990277 238.812612363427
298.761548401147 241.694836576845
302.696312934981 243.349412452489
306.190045345851 246.231636665907
308.456129418946 249.692574486454
310.722213492041 253.153512307001
312.988297565136 256.614450127548
315.254381638232 260.075387948096
316.379769777333 264.074049999831
318.308914715 267.693820978414
320.238059652666 271.313591956998
320.635772917288 275.655280051672
322.167204590333 279.462533121739
322.167204590333 283.991703307896
322.167204590333 288.520873494054
324.096349528 292.140644472637
324.600303256114 296.432250797183
326.025494465666 300.289585637378
327.904823064529 303.932840045406
328.94325879985 307.972491473082
329.883784341 312.058297780702
331.812929278666 315.678068759286
332.05856600581 320.091445756112
333.742074216333 323.827009924027
333.742074216333 328.356180110184
335.173873211771 332.21040003914
335.671219154 336.505121274925
337.600364091666 340.124892253509
337.600364091666 344.654062439667
337.600364091666 349.183232625824
337.600364091666 353.712402811981
336.25153723519 357.605735819457
335.671219154 361.861343976723
335.671219154 366.39051416288
335.671219154 370.919684349038
335.671219154 375.448854535195
333.742074216333 379.068625513778
332.476219498818 383.001071599773
330.210135425723 386.462009420321
329.883784341 390.837337657103
329.883784341 395.366507843261
329.883784341 399.895678029418
329.883784341 404.424848215576
329.883784341 408.954018401733
329.883784341 413.48318858789
329.883784341 418.012358774048
328.040891232035 421.672788877377
327.954639403333 426.161299938788
326.025494465666 429.781070917372
326.025494465666 434.310241103529
326.936192302803 438.410108195211
327.954639403333 442.45918226827
329.013063773443 446.489411050564
329.883784341 450.60812343301
331.089935244084 454.568713905916
331.812929278666 458.757064597752
333.166806714724 462.648016761269
333.742074216333 466.906005762492
333.742074216333 471.43517594865
331.812929278666 475.054946927234
331.812929278666 479.584117113391
331.812929278666 484.113287299548
330.542023981569 488.043352541586
329.883784341 492.26222846429
327.954639403333 495.881999442873
326.025494465666 499.501770421457
324.096349528 503.121541400041
322.167204590333 506.741312378624
319.400816218548 509.966406679127
315.907083807678 512.848630892545
312.413351396808 515.730855105964
308.478586862974 517.385430981607
304.984854452105 520.267655195025
301.050089918271 521.922231070668
297.115325384437 523.576806946311
293.165899518846 525.190571827417
288.804764193806 525.658310359823
284.679299997734 526.782058408712
280.150129811576 526.782058408712
276.192700476622 528.373544990008
271.663530290464 528.373544990008
267.134360104307 528.373544990008
262.605189918149 528.373544990008
258.647760583195 529.965031571303
254.118590397037 529.965031571303
249.58942021088 529.965031571303
245.060250024722 529.965031571303
240.531079838565 529.965031571303
236.001909652407 529.965031571303
231.919407655442 528.721694790495
227.515310131295 528.373544990008
223.167814341847 527.867839714758
219.028710610183 526.782058408712
215.071281275228 525.190571827417
210.922488617383 524.131760425604
206.987724083549 522.47718454996
203.052959549715 520.822608674317
199.118195015881 519.168032798674
194.742398359084 518.741105260805
190.807633825251 517.086529385162
187.31390141438 514.204305171744
183.379136880547 512.549729296101
179.444372346713 510.895153420457
175.950639935843 508.01292920704
172.015875402009 506.358353331396
168.522142991139 503.476129117977
165.028410580269 500.59390490456
161.534678169399 497.711680691142
158.040945758529 494.829456477723
154.106181224695 493.17488060208
150.612448813825 490.292656388662
148.34636474073 486.831718568115
144.85263232986 483.949494354697
141.35889991899 481.067270141279
138.898435512 477.697963238741
135.599083435025 474.724108107313
133.111000699 471.367820489148
131.066915288834 467.802232466219
128.80083121574 464.341294645672
126.534747142644 460.880356825125
124.268663069549 457.419419004577
122.002578996454 453.95848118403
119.736494923358 450.497543363483
119.606986135333 446.029423639064
117.677841197667 442.40965266048
115.74869626 438.789881681897
115.582751982078 434.338937652778
113.819551322333 430.640940517156
113.819551322333 426.111770330998
112.467444776117 422.219983369748
111.890406384667 417.962829166257
111.890406384667 413.433658980099
111.890406384667 408.904488793942
111.890406384667 404.375318607784
111.890406384667 399.846148421627
112.633389054039 395.667220375173
113.819551322333 391.697207256885
114.71026052468 387.58791751982
ID=11278a39..txt

LM=200
125.394420948333 381.956779510849
125.394420948333 376.699592264135
124.649683765613 371.793474234976
123.465276010667 367.09461697828
125.394420948333 362.746828939139
125.853270705352 357.705943535423
127.323565886 353.141853653285
129.252710823667 348.794065614145
129.252710823667 343.536878367431
131.025690084117 339.115473805064
132.625707013253 334.612534774257
134.225723942388 330.10959574345
136.969290574333 326.14572621087
138.898435512 321.79793817173
141.481071405343 317.758205865286
144.308736672253 313.833980441607
147.136401939163 309.909755017929
148.736418868298 305.406815987121
151.564084135209 301.482590563443
152.402450075667 296.620609144463
154.764117993478 292.476712501827
156.260739951 287.925033066182
158.189884888667 283.577245027042
160.791817118659 279.546609016534
163.977319701667 275.791068156335
167.674795990255 272.276871776307
170.502461257164 268.352646352628
173.330126524074 264.42842092895
177.385440128759 261.0829091124
180.21310539567 257.158683688722
184.268419000354 253.813171872173
187.096084267265 249.888946448495
191.15139787195 246.543434631946
195.206711476634 243.197922815396
199.262025081319 239.852410998847
203.317338686004 236.506899182298
207.372652290689 233.161387365748
211.427965895374 229.815875549199
215.483279500059 226.47036373265
219.979625227708 224.352500253876
224.110254195572 221.216634800033
228.795700591084 219.625148218738
233.468662410653 217.998909817552
237.965008138302 215.881046338778
242.46135386595 213.763182860004
246.957699593599 211.645319381229
251.454045321248 209.527455902455
255.950391048896 207.40959242368
260.887768899508 206.519377282681
265.707530903974 205.301768987081
270.762524600732 204.738947000682
275.6501645462 203.710282405786
280.907351792914 203.710282405786
286.164539039628 203.710282405786
290.84998543514 205.301768987081
295.535431830652 206.893255568376
300.220878226163 208.484742149672
304.442105309091 211.368420473436
308.938451036739 213.48628395221
311.766116303649 217.410509375888
315.821429908334 220.756021192437
318.308914715 224.840607735147
320.24911210438 229.183185646924
323.076777371289 233.107411070602
325.9044426382 237.03163649428
327.504459567334 241.534575525088
329.10447649647 246.037514555895
329.883784341 250.927335969989
331.812929278666 255.275124009129
333.742074216333 259.622912048269
335.50454421301 264.049270679125
337.600364091666 268.318488126549
339.932226409056 272.476435133611
343.387798904666 276.104664997256
346.815205280651 279.746172373839
349.642870547561 283.670397797517
352.470535814471 287.594623221195
354.962668530666 291.677018738669
356.898218010516 296.021787675681
358.820958406 300.372594816949
361.325900206561 304.448952130167
362.679248281333 309.06817089523
364.608393219 313.415958934369
366.537538156666 317.76374697351
368.466683094333 322.11153501265
370.395828032 326.45932305179
370.926001781372 331.466586315012
372.324972969666 336.064298337645
372.324972969666 341.321485584359
372.324972969666 346.578672831073
372.324972969666 351.835860077787
372.324972969666 357.093047324501
374.254117907333 361.440835363641
374.254117907333 366.698022610355
374.254117907333 371.955209857069
374.254117907333 377.212397103783
374.254117907333 382.469584350497
374.254117907333 387.726771597211
374.254117907333 392.983958843925
374.254117907333 398.24114609064
373.596722092025 403.188436853253
372.324972969666 407.846121376494
370.396688233755 412.194314914869
368.796671304619 416.697253945676
367.196654375484 421.200192976483
365.596637446349 425.703132007291
363.996620517214 430.206071038098
362.679248281333 434.842248818909
362.679248281333 440.099436065623
364.608393219 444.447224104763
366.534295424218 448.796540768457
366.906664015578 453.878193406394
368.466683094333 458.399987429758
368.466683094333 463.657174676472
370.395828032 468.004962715612
370.395828032 473.262149962326
370.395828032 478.51933720904
370.395828032 483.776524455754
370.395828032 489.033711702468
368.466683094333 493.381499741608
368.466683094333 498.638686988322
366.537538156666 502.986475027462
364.87834419236 507.46151799518
362.679248281333 511.682051105742
360.750103343666 516.029839144882
358.820958406 520.377627184023
354.962668530666 523.816016015588
351.967666195585 527.6613587207
347.9123525909 531.006870537249
343.857038986215 534.352382353798
339.360693258566 536.470245832573
335.196955769746 539.513951059074
330.511509374234 541.105437640369
326.312688198584 544.051484606671
321.712357434414 545.879897384255
316.878964620323 547.059563226445
312.34146464339 549.062870546845
307.445241042062 550.067641846219
302.398831001165 550.65435712814
297.14164375445 550.65435712814
292.45619735894 552.245843709436
287.254697516651 552.400854072442
282.513563716714 553.837330290731
277.828117321202 555.428816872026
272.570930074488 555.428816872026
267.885483678976 557.020303453321
262.628296432262 557.020303453321
257.371109185548 557.020303453321
252.252020439401 556.63589518498
247.428475543322 555.428816872026
242.74302914781 553.837330290731
237.485841901096 553.837330290731
232.228654654382 553.837330290731
227.54320825887 552.245843709436
222.286021012156 552.245843709436
217.600574616645 550.65435712814
212.915128221133 549.062870546845
208.229681825622 547.47138396555
203.319274056243 546.50609543721
198.822928328595 544.388231958437
194.173342639087 542.696924221664
189.389204750334 541.380153338662
184.802449848063 539.513951059074
180.396513295037 537.144426381114
175.900167567388 535.026562902339
171.40382183974 532.908699423565
167.348508235055 529.563187607016
162.852162507406 527.445324128241
158.404994028601 525.190571827417
154.300503175072 521.981948832918
150.245189570388 518.636437016368
146.189875965703 515.290925199819
142.134562361018 511.945413383269
138.079248756333 508.59990156672
135.040145636667 504.775347977953
131.196269884738 501.330164326493
128.368604617828 497.405938902815
125.540939350918 493.481713479136
123.465276010667 489.202994236541
121.536131073 484.855206197401
119.606986135333 480.507418158261
117.913223296602 476.048670963035
117.540854705242 470.967018325098
115.74869626 466.554654833266
113.819551322333 462.206866794126
113.819551322333 456.949679547412
113.819551322333 451.692492300698
113.819551322333 446.435305053984
114.787756163135 441.634529711738
115.74869626 436.83032976813
115.74869626 431.573142521416
117.677841197667 427.225354482276
117.677841197667 421.968167235562
119.606986135333 417.620379196421
121.536131073 413.272591157281
122.304929653757 408.377815674698
123.904946582892 403.874876643891
125.394420948333 399.319827832286
125.394420948333 394.062640585572
125.394420948333 388.805453338858
ID=11278a40..txt

LM=200
131.181855761333 381.956779510849
130.26793889417 378.019852406224
129.252710823667 374.130683417765
129.252710823667 369.762935767437
131.181855761333 366.304587324682
131.181855761333 361.936839674353
131.181855761333 357.569092024024
131.181855761333 353.201344373696
132.179604147758 349.30393545959
133.111000699 345.375248280613
134.007437882085 341.43008125034
135.040145636667 337.54915218753
136.969290574333 334.090803744775
136.969290574333 329.723056094446
138.898435512 326.264707651692
140.827580449667 322.806359208937
142.756725387333 319.348010766182
144.087800965553 315.607732339352
145.001717832716 311.670805234727
148.370931375429 308.89130534436
150.512496580368 305.533091846865
153.881710123081 302.753591956498
156.260739951 299.507319317228
159.392488870733 296.615878568635
162.048174764 293.500021639293
164.903267618384 290.478165180773
167.044832823322 287.119951683277
170.414046366035 284.34045179291
173.830742995829 281.693124889251
177.593505574426 280.009100349951
180.962719117139 277.229600459584
183.104284322077 273.871386962088
185.197914016 270.490576657644
187.127058953667 267.03222821489
189.528979936892 263.796746469601
192.898193479605 261.017246579234
196.267407022318 258.237746688867
199.913635309176 256.229339588528
203.446866230708 253.906395245909
207.257111896385 252.354543693316
210.729914855352 249.863393263347
214.436571104775 248.023192250358
218.321928453604 246.680420100757
222.117935252729 245.088933519461
225.913942051856 243.497446938166
230.118585890446 243.043434377765
234.077696501311 241.905960356871
237.873703300437 240.314473775576
241.669710099563 238.72298719428
246.037457749891 238.72298719428
250.40520540022 238.72298719428
254.772953050548 238.72298719428
259.140700700877 238.72298719428
263.508448351206 238.72298719428
267.876196001534 238.72298719428
272.190331653886 238.87222049674
276.000577319563 240.424072049332
279.810822985239 241.975923601924
283.180036527953 244.75542349229
286.549250070666 247.534923382658
289.918463613379 250.314423273024
292.060028818318 253.67263677052
295.429242361031 256.452136660887
297.570807565969 259.810350158383
300.940021108682 262.58985004875
302.875755213666 266.045092357061
303.995503180784 269.884990650871
306.137068385723 273.243204148367
306.734045089 277.329536892899
308.663190026666 280.787885335654
310.106467324988 284.475271855112
312.248032529926 287.833485352608
313.16194939709 291.770412457233
314.450624839666 295.530678314247
314.450624839666 299.898425964575
316.379769777333 303.35677440733
318.308914715 306.815122850084
321.414478746231 309.718907158971
324.096349528 312.82242052802
326.025494465666 316.280768970775
327.954639403333 319.73911741353
327.954639403333 324.106865063858
329.667008095373 327.667401860709
329.883784341 331.932961156941
331.4948418297 335.541256069959
331.812929278666 339.759057250025
332.095027226251 343.993823886338
333.742074216333 347.585153343108
333.742074216333 351.952900993436
333.742074216333 356.320648643765
333.742074216333 360.688396294093
333.742074216333 365.056143944422
333.742074216333 369.423891594751
333.742074216333 373.791639245079
331.812929278666 377.249987687834
330.846814415269 381.162308649351
329.883784341 385.076083780917
329.018980680942 389.036162858601
327.954639403333 392.902179874
327.191146946615 396.910017067851
326.025494465666 400.728275967083
326.025494465666 405.096023617412
326.025494465666 409.46377126774
324.096349528 412.922119710496
323.849210948573 417.173366198105
322.167204590333 420.748215803579
322.167204590333 425.115963453907
322.167204590333 429.483711104236
324.096349528 432.94205954699
326.025494465666 436.400407989745
327.954639403333 439.8587564325
329.883784341 443.317104875254
331.479478182725 446.932642213718
331.812929278666 451.143200968338
333.742074216333 454.601549411092
333.742074216333 458.969297061421
333.576651119062 463.259064239347
331.812929278666 466.795393154504
331.812929278666 471.163140804832
329.883784341 474.621489247588
329.883784341 478.989236897916
327.954639403333 482.447585340671
326.865501578307 486.301913259968
324.723936373369 489.660126757464
322.58237116843 493.01834025496
320.440805963492 496.376553752455
317.071592420779 499.156053642823
313.702378878066 501.935553533189
310.333165335352 504.715053423556
306.96395179264 507.494553313923
303.594738249926 510.274053204289
300.225524707213 513.053553094656
296.415279041536 514.605404647248
292.991543768084 517.233138920941
289.195536968958 518.824625502236
284.984542044506 519.260959305024
281.031782519503 520.416112083532
276.664034869175 520.416112083532
272.868028070049 522.007598664827
268.50028041972 522.007598664827
264.132532769392 522.007598664827
259.764785119063 522.007598664827
255.397037468734 522.007598664827
251.029289818406 522.007598664827
246.661542168077 522.007598664827
242.293794517748 522.007598664827
237.92604686742 522.007598664827
233.969208580821 520.863799446827
229.762292417965 520.416112083532
225.394544767636 520.416112083532
221.2153752149 519.891189802375
217.230790318182 518.824625502236
212.863042667854 518.824625502236
209.067035868727 517.233138920941
205.092328306266 516.139080267557
200.903281419273 515.641652339646
197.030804851948 514.263025500149
192.739526969818 514.050165758351
188.943520170692 512.458679177055
184.575772520364 512.458679177055
180.779765721237 510.86719259576
176.983758922111 509.275706014465
173.28726661196 507.407212860147
169.918053069248 504.62771296978
166.167479375936 502.909759689284
162.738593860857 500.296361526822
159.369380318144 497.516861636455
155.922940680962 494.952326782808
152.189921109754 493.185510193496
148.820707567041 490.40601030313
145.010461901364 488.854158750537
141.31065433566 486.994893876332
137.831002692974 484.522807307579
134.461789150261 481.743307417212
131.092575607547 478.963807526845
128.951010402609 475.605594029349
126.809445197671 472.247380531853
124.667879992733 468.889167034358
121.536131073 465.997726285765
119.606986135333 462.53937784301
117.677841197667 459.081029400255
117.329267510755 454.877599437245
115.74869626 451.254933307173
115.501433776428 447.003745227995
113.819551322333 443.42883721409
113.819551322333 439.061089563761
113.819551322333 434.693341913432
111.890406384667 431.234993470677
111.890406384667 426.867245820349
112.535231858111 422.803468993116
113.819551322333 419.041149727265
115.590713930213 415.508328390995
115.74869626 411.215053634182
117.418547664539 407.634474181745
118.332464531703 403.69754707712
120.474029736641 400.339333579624
122.61559494158 396.981120082128
125.394420948333 393.923311420408
128.126373689231 390.843406694265
130.26793889417 387.485193196769
ID=11278a41..txt

LM=200
129.252710823667 381.956779510849
131.442956364041 378.558406200004
134.860850242191 375.738746496288
138.278744120341 372.919086792572
140.468989660715 369.520713481728
143.886883538864 366.701053778012
146.077129079239 363.302680467167
146.615015262667 359.12538471224
146.615015262667 354.694529331272
146.615015262667 350.263673950305
146.615015262667 345.832818569337
146.615015262667 341.401963188369
146.615015262667 336.971107807401
148.544160200333 333.449651634007
148.544160200333 329.018796253039
148.544160200333 324.587940872071
150.473305138 321.066484698678
150.527456618962 316.661156333806
152.402450075667 313.114173144316
154.331595013333 309.592716970922
155.870544902311 305.887322794142
158.060790442686 302.488949483298
160.119029826333 299.028348450741
162.441281523435 295.692202861608
165.859175401585 292.872543157891
167.835609577 289.373379138133
169.764754514667 285.85192296474
172.429912022709 282.677423225357
175.847805900858 279.857763521641
179.265699779008 277.038103817925
183.124625780121 275.446092451984
186.542519658271 272.626432748269
189.96041353642 269.806773044553
193.37830741457 266.987113340837
196.79620129272 264.167453637121
200.214095170869 261.347793933405
203.631989049019 258.52813422969
207.490915050132 256.936122863748
211.096118000535 254.637853007233
214.767734929395 252.524451794091
218.242606208863 249.863393263347
222.101720738629 248.271906682052
225.960835268394 246.680420100757
229.819949798159 245.088933519461
233.679064327924 243.497446938166
237.53817885769 241.905960356871
241.397293387455 240.314473775576
245.25640791722 238.72298719428
249.498068939413 238.196349500623
253.546377827953 237.131500612985
257.977233208921 237.131500612985
262.408088589889 237.131500612985
266.838943970857 237.131500612985
270.997859559797 236.374534359793
275.12891388159 235.54001403169
279.559769262558 235.54001403169
283.990624643526 235.54001403169
287.849739173291 237.131500612985
292.056618057218 237.754957182192
295.915544058331 239.346968548133
299.774470059444 240.938979914074
303.192363937594 243.75863961779
306.610257815743 246.578299321506
310.028151693893 249.397959025222
312.521479902 252.653459121885
314.450624839666 256.17491529528
317.826536652792 259.014365350627
320.016782193167 262.412738661473
322.167204590333 265.829884607888
323.169624936141 269.788198890291
324.096349528 273.782196162249
325.094819341341 277.74237272624
326.025494465666 281.734507716612
327.954639403333 285.255963890005
327.982610949141 289.673633480162
329.883784341 293.208275444367
331.812929278666 296.729731617761
333.742074216333 300.251187791154
335.515944772864 303.845840330671
337.600364091666 307.294100137942
338.668787515838 311.22130055949
339.529509029333 315.246411692304
339.529509029333 319.677267073271
341.458653967 323.198723246665
342.519176326238 327.129648231386
343.387798904666 331.151034801027
345.316943842333 334.672490974421
345.316943842333 339.103346355389
345.316943842333 343.534201736357
345.316943842333 347.965057117324
345.316943842333 352.395912498292
345.316943842333 356.82676787926
344.096878750954 360.682484396566
343.387798904666 364.779079433621
343.387798904666 369.209934814589
341.458653967 372.731390987984
341.458653967 377.162246368952
339.529509029333 380.683702542345
339.529509029333 385.114557923313
339.529509029333 389.545413304281
339.529509029333 393.976268685248
339.116448940881 398.21240747972
337.600364091666 401.92858023961
335.963606197907 405.587867708539
335.671219154 409.880891793972
333.742074216333 413.402347967366
331.848166252332 416.940414855332
329.883784341 420.445260314154
329.883784341 424.876115695122
329.883784341 429.30697107609
331.812929278666 432.828427249484
333.742074216333 436.349883422878
334.922633983042 440.224222756048
335.671219154 444.302194977239
336.847828388241 448.178396591996
337.600364091666 452.254506531601
337.600364091666 456.685361912569
337.600364091666 461.116217293537
337.600364091666 465.547072674504
337.600364091666 469.977928055472
337.600364091666 474.40878343644
337.600364091666 478.839638817408
335.671219154 482.361094990802
334.600118322793 486.28703328228
333.637521120193 490.264120200254
331.447275579818 493.662493511098
329.257030039444 497.060866821944
327.066784499069 500.459240132788
324.876538958694 503.857613443633
321.458645080545 506.677273147349
318.040751202395 509.496932851065
314.622857324245 512.316592554781
310.814787350758 514.050165758351
307.346037444983 516.728263624438
303.668299142429 518.824625502236
299.809184612665 520.416112083532
295.769259441644 521.504297722261
291.519214701931 522.007598664827
287.088359320964 522.007598664827
282.869385069413 522.597386806759
278.79838941023 523.599085246122
274.367534029263 523.599085246122
269.936678648295 523.599085246122
265.505823267327 523.599085246122
261.074967886359 523.599085246122
257.069636324952 524.783564975755
252.784997975626 525.190571827417
248.354142594658 525.190571827417
244.495028064893 523.599085246122
240.064172683925 523.599085246122
236.010877827531 522.548115200474
231.774202773191 522.007598664827
227.915088243426 520.416112083532
223.993067701228 518.999729440426
219.693109577151 518.63536641226
215.766003802928 517.233138920941
211.906889273162 515.641652339646
207.675299450848 515.086980652212
203.816373449735 513.494969286271
200.398479571585 510.675309582555
196.539553570472 509.083298216614
192.680627569358 507.491286850674
189.262733691209 504.671627146957
185.403807690096 503.079615781016
181.544881688983 501.487604415075
177.685955687869 499.895593049135
174.26806180972 497.075933345419
170.409135808607 495.483921979478
166.991241930457 492.664262275762
163.132315929344 491.072250909821
159.27338992823 489.48023954388
155.855496050081 486.660579840164
152.437602171931 483.840920136448
148.578676170818 482.248908770508
146.388430630444 478.850535459662
142.970536752294 476.030875755947
139.552642874145 473.211216052231
136.969290574333 469.998153325647
133.94450345562 466.99318303767
131.181855761333 463.864640186434
129.252710823667 460.343184013039
127.323565886 456.821727839646
125.183521294121 453.399689794291
122.993275753747 450.001316483445
121.536131073 446.257359319464
119.840433010772 442.625856254626
118.877835808172 438.648769336652
117.677841197667 434.783591591708
117.677841197667 430.35273621074
117.677841197667 425.921880829772
116.255095335548 422.161708057627
115.74869626 417.969569275411
115.939843251877 413.62882061455
117.677841197667 410.01725772105
117.677841197667 405.586402340082
119.606986135333 402.064946166687
121.017880400051 398.299186549782
123.208125940426 394.900813238937
124.170723143026 390.923726320963
125.394420948333 387.069722265538
ID=11278a42..txt

LM=200
123.465276010667 381.956779510849
123.465276010667 377.458618775348
123.465276010667 372.960458039847
121.649377786274 369.318311994614
121.536131073 364.87353577642
121.536131073 360.375375040919
121.536131073 355.877214305418
121.798001429291 351.502499294419
123.465276010667 347.790292041991
123.827032470737 343.462663355015
125.394420948333 339.703369778563
127.323565886 336.114608250636
128.098227370679 331.981623053038
130.340391229176 328.540418690465
131.354906749898 324.520500720763
133.597070608396 321.079296358191
135.839234466894 317.638091995618
138.081398325391 314.196887633045
140.323562183889 310.755683270472
140.827580449667 306.495116819647
142.756725387333 302.90635529172
144.685870325 299.317593763793
146.836920942329 295.833438605922
150.306733138601 292.970947850478
152.548896997099 289.529743487906
156.018709193372 286.667252732462
158.260873051869 283.226048369889
161.730685248141 280.363557614445
165.563010737301 278.510151726661
169.11134176365 275.866224441332
172.844109654695 273.735691982775
176.491998279158 271.36889126822
180.125208572089 268.961232238889
183.872654794666 266.871558095107
187.342466990939 264.009067339664
190.812279187211 261.14657658422
194.282091383483 258.284085828776
198.192935702719 256.649243411107
201.968505324272 254.637853007233
205.89492520857 253.046366425937
209.484436537464 250.517067820326
213.3952808567 248.882225402657
217.102444010263 246.680420100757
221.028863894561 245.088933519461
224.95528377886 243.497446938166
229.038658133644 242.342855731981
233.379864398659 241.905960356871
237.306284282958 240.314473775576
241.232704167255 238.72298719428
245.730864902756 238.72298719428
249.657284787055 237.131500612985
254.155445522556 237.131500612985
258.619728983114 237.225800728796
262.580026142355 238.72298719428
266.882449744549 239.267837226359
270.793294063785 240.902679644028
274.704138383021 242.537522061697
278.173950579294 245.40001281714
281.643762775566 248.262503572585
285.113574971838 251.124994328028
287.355738830336 254.566198690601
289.597902688833 258.007403053174
293.067714885106 260.869893808617
295.159175463 264.382139719849
297.088320400666 267.970901247776
299.017465338333 271.559662775703
300.946610276 275.14842430363
302.875755213666 278.737185831558
302.875755213666 283.235346567058
303.852268543488 287.273178775144
304.804900151333 291.322268830486
304.804900151333 295.820429565987
304.804900151333 300.318590301488
306.682682288604 303.931564261081
306.734045089 308.405512564915
308.663190026666 311.994274092842
309.726228850772 315.991318170187
310.740744371494 320.011236139889
312.982908229992 323.452440502462
314.450624839666 327.258719412124
316.379769777333 330.84748094005
318.308914715 334.436242467977
320.238059652666 338.025003995904
321.738430846929 341.815889529584
322.167204590333 346.111926259332
322.539813550599 350.434439076118
324.096349528 354.198848522759
324.096349528 358.69700925826
324.096349528 363.195169993761
324.096349528 367.693330729262
324.096349528 372.191491464763
324.096349528 376.689652200263
324.096349528 381.187812935764
322.447354690719 384.908637262249
322.167204590333 389.274735199192
320.238059652666 392.863496727118
318.308914715 396.452258255046
317.161644270054 400.409595533928
316.379769777333 404.539180518473
314.450624839666 408.1279420464
314.118097707887 412.469349443034
312.521479902 416.214864309828
310.861418328667 419.930471775309
310.592334964333 424.301786573256
308.832387287221 427.970307714713
308.663190026666 432.388708836684
306.803356245776 436.010143654117
306.734045089 440.475631100112
306.734045089 444.973791835613
306.734045089 449.471952571113
308.267499339564 453.247242747184
308.663190026666 457.558874834542
310.592334964333 461.147636362468
310.592334964333 465.645797097969
312.325561422455 469.326914625991
312.521479902 473.732719361396
314.354592463899 477.366750565395
314.450624839666 481.819641624824
314.450624839666 486.317802360325
314.450624839666 490.815963095826
314.171540145867 495.182563265591
312.521479902 498.902885359254
310.914860766647 502.643685597866
310.592334964333 506.989807622682
308.663190026666 510.578569150608
306.734045089 514.167330678536
304.401502008207 517.565930262415
302.15933814971 521.007134624988
298.689525953438 523.869625380432
295.219713757165 526.732116135875
291.749901560893 529.594606891319
288.28008936462 532.457097646763
284.369245045384 534.091940064432
280.675457661829 536.330977896484
276.988588529876 538.589273237544
272.822617893232 539.513951059074
268.896198008934 541.105437640369
264.398037273433 541.105437640369
260.471617389134 542.696924221664
255.973456653633 542.696924221664
252.047036769335 544.28841080296
247.548876033835 544.28841080296
243.050715298334 544.28841080296
238.552554562833 544.28841080296
234.626134678535 542.696924221664
230.127973943034 542.696924221664
226.201554058735 541.105437640369
221.703393323235 541.105437640369
217.776973438936 539.513951059074
213.474570388737 538.969043818866
209.563726069501 537.334201401198
205.652881750265 535.699358983529
201.742037431029 534.06451656586
197.831193111793 532.429674148191
193.920348792557 530.794831730523
190.009504473321 529.159989312854
186.098660154085 527.525146895184
182.439194480251 525.190571827417
178.512774595952 523.599085246122
174.586354711654 522.007598664827
170.896315000104 519.758128886734
166.985470680869 518.123286469065
163.378835909962 515.641652339646
159.60481416536 513.625953295953
156.097736992568 510.86719259576
152.224157649852 509.12862012284
148.313313330616 507.493777705172
144.843501134344 504.631286949727
141.373688938071 501.768796194284
137.903876741799 498.90630543884
134.434064545527 496.043814683396
132.191900687029 492.602610320823
128.722088490757 489.74011956538
125.394420948333 486.810621799189
123.010112435987 483.436424447363
119.606986135333 480.542497950909
117.677841197667 476.953736422981
115.74869626 473.364974895055
113.819551322333 469.776213367128
111.890406384667 466.187451839201
109.961261447 462.598690311274
108.542613764279 458.769280302224
108.032116509333 454.511768047847
106.102971571667 450.92300651992
106.102971571667 446.424845784419
106.102971571667 441.926685048918
106.102971571667 437.428524313417
106.102971571667 432.930363577916
106.102971571667 428.432202842416
108.032116509333 424.843441314488
108.032116509333 420.345280578987
109.961261447 416.75651905106
111.140055093678 412.814041814114
112.154570614401 408.794123844412
114.396734472898 405.35291948184
116.638898331395 401.911715119267
119.606986135333 398.812711411426
121.536131073 395.223949883499
123.465276010667 391.635188355573
124.37990542761 387.568184061846
ID=11278a43..txt

LM=200
140.827580449667 381.956779510849
142.756725387333 378.129497356196
143.224593796921 373.613369231117
144.685870325 369.565533839317
144.685870325 364.82885247709
145.592465480028 360.519540204389
146.615015262667 356.264888960212
146.615015262667 351.528207597985
146.615015262667 346.791526235758
146.615015262667 342.054844873532
146.615015262667 337.318163511305
147.872912170692 333.174454936676
148.544160200333 328.754199994425
150.269925517947 324.831044656943
150.473305138 320.190236477546
150.473305138 315.453555115319
152.402450075667 311.626272960667
154.331595013333 307.798990806013
156.260739951 303.971708651361
158.189884888667 300.144426496708
160.119029826333 296.317144342055
162.048174764 292.489862187403
164.739430593918 289.021839219535
167.16558560532 285.428847686798
170.819388954497 282.41456976119
174.473192303675 279.400291835583
178.126995652851 276.386013909974
181.339624140667 273.163766089783
184.206954013431 269.77874445163
188.07820362321 267.369745657594
191.955592834749 264.977836938189
195.609396183926 261.963559012581
199.704231656067 260.176929424747
203.594483964902 257.820826169823
207.452870477385 255.376021911307
211.352624135747 253.046366425937
215.201509298702 250.575114397866
218.85531264788 247.560836472258
222.509115997056 244.54655854665
226.603951469197 242.759928958817
230.46210413726 240.314473775576
234.627044648284 238.72298719428
238.791985159308 237.131500612985
242.956925670332 235.54001403169
247.121866181357 233.948527450395
251.286806692381 232.3570408691
255.451747203404 230.765554287804
260.188428565631 230.765554287804
264.925109927858 230.765554287804
269.661791290084 230.765554287804
274.293334400526 231.058215056304
278.563413163334 232.3570408691
282.924037467771 233.403825894196
287.459905062875 233.962807144254
291.554740535016 235.749436732087
295.208543884194 238.763714657694
298.86234723337 241.777992583303
302.516150582548 244.79227050891
304.94230559395 248.385262041648
307.368460605352 251.978253574384
309.794615616754 255.571245107122
312.220770628156 259.164236639858
313.419277301783 263.335941779725
314.450624839666 267.586445760786
314.588642311263 272.258065666586
316.379769777333 276.150409277664
316.379769777333 280.887090639891
318.184162332145 284.773181086184
318.308914715 289.45105415677
320.238059652666 293.278336311423
322.167204590333 297.105618466075
324.096349528 300.932900620728
325.404344038056 305.052993178385
327.830499049459 308.645984711122
329.029005723086 312.817689850988
331.455160734488 316.410681383725
332.653667408115 320.582386523591
333.852174081742 324.754091663457
335.671219154 328.63327491087
337.600364091666 332.460557065523
339.529509029333 336.287839220175
339.529509029333 341.024520582402
339.844707449879 345.612617362788
341.458653967 349.588484099281
343.387798904666 353.415766253934
343.387798904666 358.152447616161
343.387798904666 362.889128978387
343.387798904666 367.625810340614
341.458653967 371.453092495267
341.458653967 376.189773857493
341.458653967 380.92645521972
341.458653967 385.663136581947
341.458653967 390.399817944173
341.113206976203 394.97365554409
339.529509029333 398.963781461052
339.529509029333 403.700462823279
339.529509029333 408.437144185506
339.529509029333 413.173825547732
337.600364091666 417.001107702385
337.600364091666 421.737789064611
335.671219154 425.565071219264
335.208098600509 430.083437484407
333.742074216333 434.129034736143
331.58343691548 437.84813415701
329.157281904077 441.441125689747
327.954639403333 445.610881200101
326.025494465666 449.438163354753
326.025494465666 454.17484471698
327.954639403333 458.002126871632
327.954639403333 462.738808233859
329.883784341 466.566090388511
329.883784341 471.302771750738
329.883784341 476.039453112964
329.883784341 480.776134475191
329.883784341 485.512815837417
329.883784341 490.249497199644
329.883784341 494.98617856187
327.954639403333 498.813460716523
327.954639403333 503.55014207875
327.48979991476 508.067698037642
326.025494465666 512.114105595629
324.096349528 515.941387750282
322.167204590333 519.768669904934
320.238059652666 523.595952059587
316.586673195524 526.611369308456
314.160518184122 530.204360841193
310.506714834945 533.2186387668
306.852911485768 536.232916692409
302.758076013627 538.019546280241
299.10427266445 541.033824205849
294.965059248138 542.696924221664
290.800118737114 544.28841080296
286.63517822609 545.879897384255
282.283898652923 546.952694219406
277.733556352839 547.47138396555
273.568615841815 549.062870546845
268.831934479588 549.062870546845
264.095253117361 549.062870546845
259.604560677402 549.747600469697
255.193631244111 550.65435712814
250.456949881884 550.65435712814
245.720268519657 550.65435712814
241.555328008633 549.062870546845
236.818646646407 549.062870546845
232.08196528418 549.062870546845
227.345283921953 549.062870546845
222.608602559727 549.062870546845
218.340720198499 547.757930873836
213.706980686476 547.47138396555
209.542040175452 545.879897384255
205.174149536149 544.853338785887
201.079314064009 543.066709198054
196.984478591868 541.280079610221
192.448610996764 540.721098360163
188.145596769129 539.513951059074
183.980656258105 537.922464477779
179.815715747081 536.330977896484
175.650775236057 534.739491315188
171.533401513097 533.015598758773
167.438566040956 531.22896917094
163.343730568816 529.442339583107
159.248895096675 527.655709995274
155.154059624534 525.869080407441
151.500256275357 522.854802481833
147.84645292618 519.840524556225
144.192649577003 516.826246630617
140.538846227826 513.811968705009
136.885042878649 510.797690779402
133.231239529472 507.783412853794
129.577436180295 504.769134928186
127.151281168892 501.176143395449
124.72512615749 497.583151862712
122.298971146088 493.990160329975
119.872816134685 490.397168797238
117.677841197667 486.695198943408
115.74869626 482.867916788756
113.819551322333 479.040634634103
111.890406384667 475.21335247945
109.961261447 471.386070324797
109.961261447 466.649388962571
109.961261447 461.912707600344
109.961261447 457.176026238118
108.032116509333 453.348744083465
108.032116509333 448.612062721239
108.032116509333 443.875381359012
109.961261447 440.04809920436
110.544355303361 435.586288371849
111.890406384667 431.484135687481
112.941368650615 427.242878092117
114.139875324242 423.071172952251
115.74869626 419.092890015949
117.764537009272 415.306476279648
121.418340358449 412.29219835404
123.844495369851 408.699206821303
127.323565886 405.602559812486
129.92445373043 402.091937362958
133.111000699 398.857394710755
136.00441209101 395.484667904613
138.430567102412 391.891676371876
139.62907377604 387.71997123201
ID=11278a44..txt

LM=200
123.465276010667 381.956779510849
127.239133921653 378.843460180724
131.012991832639 375.7301408506
133.559201405851 372.038107913346
135.040145636667 367.843908736888
135.040145636667 362.951592232036
133.111000699 358.968674934759
130.019196587963 355.533835342945
127.472987014751 351.841802405692
127.323565886 347.019923042927
125.394420948333 343.037005745651
127.271538588224 339.029562772544
127.362451485886 334.180102621032
129.252710823667 330.178854646245
129.252710823667 325.286538141394
129.252710823667 320.394221636543
131.181855761333 316.411304339265
131.499960987518 311.66894268486
133.111000699 307.536070537136
135.040145636667 303.55315323986
136.969290574333 299.570235942581
138.898435512 295.587318645305
140.827580449667 291.604401348027
142.756725387333 287.62148405075
145.640482986673 284.088571302698
148.544160200333 280.565048663769
151.960550470871 277.28321903532
155.734408381857 274.169899705195
158.280617955068 270.477866767942
162.054475866054 267.364547437817
165.828333777041 264.251228107693
169.602191688027 261.137908777569
173.817081721976 259.252237785219
177.590939632963 256.138918455095
181.364797543949 253.02559912497
185.138655454935 249.912279794846
189.353545488885 248.026608802497
193.127403399871 244.913289472372
196.939338248634 241.905960356871
201.116151344807 239.914299149898
204.890009255793 236.800979819774
209.104899289743 234.915308827424
213.078159160824 232.3570408691
217.093647234679 229.91631850495
221.308537268629 228.030647512601
225.523427302579 226.144976520251
230.179349459492 225.486953865677
234.681037429067 224.399607962624
239.573353933919 224.399607962624
244.46567043877 224.399607962624
248.786246092418 222.808121381328
253.678562597269 222.808121381328
258.57087910212 222.808121381328
263.463195606972 222.808121381328
267.78377126062 224.399607962624
272.104346914269 225.991094543919
276.738571028626 226.709515442726
280.953461062576 228.595186435076
285.066073875216 230.765554287804
288.942209007512 233.59417675755
292.716066918498 236.707496087674
296.489924829484 239.820815417799
299.036134402696 243.512848355052
301.582343975907 247.204881292306
304.128553549118 250.896914229559
306.67476312233 254.588947166813
308.663190026666 258.543918936276
310.539533930977 262.551726648449
311.858095166414 266.822473192832
312.521479902 271.402070035682
314.450624839666 275.384987332959
314.450624839666 280.277303837811
315.904691770385 284.484172977491
317.223253005821 288.754919521874
319.769462579032 292.446952459127
322.315672152243 296.138985396381
324.861881725455 299.831018333634
327.408091298666 303.523051270888
329.954300871877 307.215084208141
332.500510445088 310.907117145395
333.819071680525 315.177863689777
336.365281253736 318.869896627031
338.911490826947 322.561929564284
340.230052062383 326.832676108667
341.458653967 331.14582949484
343.387798904666 335.128746792118
343.387798904666 340.021063296969
345.316943842333 344.003980594246
345.595209901791 348.76512243771
347.24608878 352.879214396374
347.24608878 357.771530901225
347.24608878 362.663847406077
346.078019392013 367.005535829498
345.316943842333 371.539081208205
343.387798904666 375.521998505482
343.387798904666 380.414315010333
343.387798904666 385.306631515184
343.387798904666 390.198948020035
344.926000816613 394.366155917181
345.316943842333 399.074181822163
345.316943842333 403.966498327015
343.387798904666 407.949415624292
343.387798904666 412.841732129143
343.387798904666 417.734048633994
341.458653967 421.716965931272
339.529509029333 425.699883228549
337.614693660112 429.6895554865
337.676947420882 434.539015638012
339.529509029333 438.558034327954
341.458653967 442.540951625231
343.387798904666 446.523868922509
344.178840700402 451.043288208414
345.316943842333 455.399102724637
345.5883148335 460.163494904308
347.24608878 464.274336526765
347.24608878 469.166653031616
347.24608878 474.058969536467
347.24608878 478.951286041318
347.221649900417 483.832082054737
345.316943842333 487.826519843447
344.584527429544 492.373575143502
343.387798904666 496.701753645575
341.947404958672 500.915068232268
341.458653967 505.576987447704
339.310282487799 509.456561321033
336.764072914588 513.148594258286
334.217863341376 516.84062719554
331.671653768165 520.532660132793
327.897795857179 523.645979462918
324.123937946193 526.759298793042
320.350080035206 529.872618123167
316.135190001257 531.758289115516
311.920299967307 533.643960107866
307.993293415877 536.330977896484
303.490519899407 537.415302092565
299.275629865457 539.300973084914
295.03156645493 541.105437640369
290.139249950079 541.105437640369
285.81867429643 542.696924221664
281.092973360767 543.160712040987
276.605782137931 544.28841080296
271.71346563308 544.28841080296
266.821149128229 544.28841080296
261.928832623377 544.28841080296
257.036516118526 544.28841080296
252.144199613675 544.28841080296
247.619454016446 543.265247658459
242.931307455175 542.696924221664
238.038990950324 542.696924221664
233.651687545706 541.291179694736
228.826098791824 541.105437640369
224.505523138175 539.513951059074
219.613206633324 539.513951059074
215.292630979675 537.922464477779
210.813108884102 536.773418084088
206.157186727189 536.115395429513
201.94229669324 534.229724437163
197.438587513878 533.148004733893
193.118011860229 531.556518152598
188.856594468426 529.80035979789
184.641704434476 527.91468880554
180.426814400527 526.02901781319
176.211924366577 524.143346820841
171.997034332627 522.257675828492
168.223176421641 519.144356498367
164.008286387691 517.258685506017
159.793396353741 515.373014513668
156.019538442755 512.259695183544
151.804648408805 510.374024191194
148.030790497819 507.26070486107
144.256932586833 504.147385530945
140.483074675847 501.034066200821
136.70921676486 497.920746870697
133.111000699 494.724629948926
130.389149280663 491.115394603319
127.323565886 487.668194561946
125.29673013424 483.731328728812
121.536131073 480.611759174965
118.976662650042 476.925976461433
116.430453076831 473.23394352418
115.111891841395 468.963196979797
113.819551322333 464.680089985856
111.890406384667 460.697172688578
109.961261447 456.714255391301
108.609998561874 452.458924409396
108.032116509333 447.839021589173
106.102971571667 443.856104291895
106.102971571667 438.963787787044
106.102971571667 434.071471282193
106.102971571667 429.179154777342
106.102971571667 424.28683827249
107.915279878415 420.2488441702
108.032116509333 415.411604470362
109.961261447 411.428687173084
111.870963584724 407.436604537053
111.890406384667 402.553453370956
113.280437717822 398.316397841158
115.74869626 394.587618776401
117.14520852647 390.353618359522
119.69141809968 386.661585422268
ID=11278a45..txt

LM=200
133.111000699 381.956779510849
133.111000699 377.26797739992
133.111000699 372.579175288991
133.111000699 367.890373178062
132.147652298033 363.655693645147
131.181855761333 359.422168163778
131.181855761333 354.733366052849
131.181855761333 350.04456394192
131.181855761333 345.355761830991
133.111000699 341.576358927636
133.111000699 336.887556816707
133.111000699 332.198754705778
135.040145636667 328.419351802424
136.969290574333 324.639948899068
136.969290574333 319.951146788139
138.898435512 316.171743884784
138.898435512 311.482941773855
140.827580449667 307.7035388705
142.795141161328 303.94224516866
145.184362852675 300.379722514711
147.573584544023 296.817199860761
149.962806235371 293.254677206812
152.352027926719 289.692154552863
154.331595013333 285.936520657943
156.260739951 282.157117754589
158.189884888667 278.377714851234
159.453618016559 274.284636722807
161.842839707907 270.722114068857
165.459709737029 267.738305022037
169.444366207912 265.778259076299
174.016546164165 265.453631941721
178.250229578567 264.186772495004
182.367290838294 262.595285913709
186.48435209802 261.003799332413
190.24815477251 258.428989105539
193.865024801633 255.445180058719
197.692054174794 253.046366425937
201.539796982842 250.705210302853
205.354435843045 248.271906682052
209.471497102772 246.680420100757
213.588558362498 245.088933519461
217.705619622225 243.497446938166
221.388275620309 240.696758419851
225.446177772395 238.940597710806
229.504079924481 237.18443700176
233.602123809928 235.54001403169
237.719185069655 233.948527450395
241.836246329381 232.3570408691
246.17672065579 231.387442503353
250.642109700037 230.765554287804
254.759170959763 229.174067706509
259.447973070692 229.174067706509
264.136775181621 229.174067706509
268.82557729255 229.174067706509
272.942638552277 230.765554287804
277.228228458175 231.887927846333
281.727162733225 232.416440217604
285.785064885311 234.17260092665
289.410883591183 237.131500612985
293.45983706652 238.912570682515
297.076707095643 241.896379729336
300.693577124766 244.880188776156
303.082798816113 248.442711430105
305.472020507461 252.005234084054
307.861242198808 255.567756738004
310.250463890156 259.130279391953
310.592334964333 263.657923428194
312.521479902 267.437326331548
313.735183950874 271.553988175189
314.450624839666 275.905531345833
316.379769777333 279.684934249188
317.219904011593 283.977696958424
319.60912570294 287.540219612374
321.998347394288 291.102742266323
324.096349528 294.802545862608
326.776790776983 298.227787574222
329.883784341 301.451952461744
331.812929278666 305.231355365099
333.944455851026 308.91535553607
336.333677542374 312.47787819002
338.722899233722 316.040400843969
339.884472587294 320.181637105048
341.458653967 324.128369881874
343.387798904666 327.90777278523
343.387798904666 332.596574896159
345.316943842333 336.375977799513
345.316943842333 341.064779910442
345.316943842333 345.753582021371
345.316943842333 350.4423841323
345.316943842333 355.131186243229
345.316943842333 359.819988354158
345.271923250518 364.487567751479
343.387798904666 368.288193368442
343.387798904666 372.976995479371
341.7872031898 376.911276534714
341.458653967 381.445200493655
341.458653967 386.134002604584
341.458653967 390.822804715513
341.458653967 395.511606826442
339.662281435261 399.353598661495
339.529509029333 403.979811840726
338.56678306589 408.214784790781
337.600364091666 412.44801685501
336.243636358744 416.497257312938
335.671219154 420.916221869294
335.148137989374 425.358443442224
333.742074216333 429.384426883578
333.742074216333 434.073228994507
335.671219154 437.852631897861
336.982303857584 441.923388486538
339.371525548931 445.485911140487
339.529509029333 450.1002398155
341.458653967 453.879642718855
342.856245609649 457.909619923723
343.387798904666 462.34784773314
345.179392316795 466.19209244588
345.316943842333 470.816052747424
345.316943842333 475.504854858353
345.316943842333 480.193656969282
345.316943842333 484.882459080211
345.316943842333 489.57126119114
343.395648597534 493.354364440868
342.234075243961 497.495600701947
339.844853552613 501.058123355896
337.600364091666 504.68887280456
335.671219154 508.468275707915
332.67718847857 511.745691317744
330.287966787223 515.308213971694
326.6710967581 518.292023018514
323.054226728978 521.275832065334
319.437356699855 524.259641112155
315.379454547769 526.0158018212
311.321552395683 527.771962530246
306.848868517641 528.373544990008
302.731807257914 529.965031571303
298.614745998187 531.556518152598
293.925943887258 531.556518152598
289.708945266361 532.869821062148
285.120080516603 533.148004733893
280.431278405674 533.148004733893
275.742476294745 533.148004733893
271.272176043198 533.756222209455
266.936612924089 534.739491315188
262.24781081316 534.739491315188
258.130749553434 536.330977896484
254.013688293708 537.922464477779
249.324886182779 537.922464477779
245.160634638826 536.46233584293
240.661700363776 535.93382347166
236.60379821169 534.177662762614
232.28490029267 533.148004733893
228.167839032944 531.556518152598
223.548027509504 531.364477311028
219.361975662288 529.965031571303
215.244914402561 528.373544990008
210.933288930282 527.323643521666
206.439051031906 526.782058408712
202.32198977218 525.190571827417
198.204928512453 523.599085246122
193.81961607601 522.754297361034
189.761713923923 520.998136651989
185.703811771837 519.241975942943
181.645909619751 517.485815233898
177.588007467665 515.729654524853
173.530105315579 513.973493815807
169.913235286456 510.989684768986
165.85533313437 509.233524059941
161.797430982284 507.477363350896
158.180560953162 504.493554304075
154.563690924039 501.509745257255
150.946820894916 498.525936210435
147.329950865794 495.542127163614
143.713080836671 492.558318116795
140.827580449667 489.229741313026
137.706989116201 486.011986416025
135.040145636667 482.580334713891
131.700897395731 479.465654715255
129.252710823667 475.930928114754
126.922454013036 472.340609407356
125.394420948333 468.372122308045
123.465276010667 464.592719404689
121.536131073 460.813316501335
119.820863923194 456.9330915773
119.606986135333 452.34511148705
119.606986135333 447.656309376122
119.606986135333 442.967507265193
117.677841197667 439.188104361837
117.677841197667 434.499302250908
119.606986135333 430.719899347552
121.536131073 426.940496444198
122.372108625172 422.645774274413
123.533681978745 418.504538013335
125.394420948333 414.692888526559
127.323565886 410.913485623204
130.701347052788 407.816970051487
133.090568744136 404.254447397537
135.040145636667 400.484676120713
136.969290574333 396.705273217358
136.969290574333 392.016471106429
136.20171899024 387.689502353223
ID=11278a46..txt

LM=200
133.111000699 381.956779510849
131.181855761333 378.302704840554
129.753558207348 374.412530639871
128.688661130409 370.351049400817
127.323565886 366.431081622096
127.323565886 361.867607744227
127.323565886 357.304133866358
127.323565886 352.74065998849
127.60001101296 348.307502384161
129.252710823667 344.523111440326
129.252710823667 339.959637562457
131.181855761333 336.305562892162
131.181855761333 331.742089014293
133.111000699 328.088014343998
135.040145636667 324.433939673704
135.054290551532 319.877133710784
136.969290574333 316.21639112554
138.898435512 312.562316455245
140.827580449667 308.908241784951
142.756725387333 305.254167114655
144.685870325 301.600092444361
146.354266364264 297.823100704978
148.646811778978 294.340333073054
150.473305138 290.637868433476
152.402450075667 286.983793763181
154.331595013333 283.329719092886
156.260739951 279.675644422591
158.189884888667 276.021569752296
161.174435929485 272.865013674376
164.694629681974 269.960959649581
167.835609577 266.87814415656
170.507368849176 263.574137992861
174.027562601665 260.670083968065
177.547756354153 257.766029943269
181.067950106642 254.861975918474
184.58814385913 251.957921893678
188.108337611619 249.053867868883
191.628531364108 246.149813844087
195.239143602855 243.497446938166
199.109950992048 241.569354132271
203.071176867501 239.892948445251
207.032402742953 238.21654275823
210.993628618405 236.540137071209
214.626067884984 233.948527450395
218.91608036931 233.187325697168
223.18127478952 232.3570408691
227.173007816186 230.765554287804
231.681822241593 230.613405311656
235.728214720721 229.174067706509
240.291688598589 229.174067706509
244.855162476458 229.174067706509
249.290854235257 229.529759498345
253.410369380993 230.765554287804
257.654338109124 231.654922534612
261.965576285528 232.3570408691
266.017821982992 233.780085570878
269.949042338861 235.54001403169
273.499241610933 238.360545282694
277.019435363422 241.26459930749
279.726015961666 244.552190692955
281.655160899333 248.20626536325
283.897071607563 251.712902203264
285.513450774666 255.514414703839
287.442595712333 259.168489374134
289.37174065 262.822564044429
291.300885587666 266.476638714724
291.300885587666 271.040112592593
291.300885587666 275.603586470461
293.230030525333 279.257661140756
294.871544898623 283.047324901435
297.164090313336 286.530092533361
299.456635728051 290.012860165285
302.976829480539 292.91691419008
305.269374895253 296.399681822005
307.561920309967 299.88244945393
310.592334964333 303.017385417673
312.521479902 306.671460087967
315.667204891883 309.752038742575
317.959750306596 313.234806374499
320.238059652666 316.724284891278
320.238059652666 321.287758769147
322.167204590333 324.941833439442
324.096349528 328.595908109736
325.73953236684 332.38478535551
327.954639403333 335.904057450326
327.954639403333 340.467531328195
329.883784341 344.12160599849
331.22676901237 348.051996704596
332.291666089309 352.11347794365
333.742074216333 355.993229216949
335.649108580962 359.657726814628
333.742074216333 363.301378557538
332.335887235386 367.201975685606
331.270990158447 371.26345692466
329.883784341 375.173001775997
329.883784341 379.736475653865
329.883784341 384.299949531734
329.883784341 388.863423409603
327.954639403333 392.517498079898
327.954639403333 397.080971957766
327.954639403333 401.644445835635
327.954639403333 406.207919713504
326.025494465666 409.861994383798
325.532612740159 414.193123743714
323.240067325445 417.675891375639
320.947521910732 421.158659007563
318.654976496018 424.641426639488
318.308914715 429.041766942847
316.52518234214 432.764389117595
318.308914715 436.349916283436
318.308914715 440.913390161305
320.238059652666 444.5674648316
320.238059652666 449.130938709469
322.167204590333 452.785013379764
322.167204590333 457.348487257632
322.167204590333 461.911961135501
322.167204590333 466.47543501337
322.167204590333 471.038908891239
322.167204590333 475.602382769108
320.238059652666 479.256457439402
319.0042320582 483.238304807628
317.939334981261 487.299786046682
315.646789566547 490.782553678606
314.450624839666 494.782155328155
312.289347074895 498.326802549585
309.996801660181 501.809570181509
307.704256245467 505.292337813434
304.184062492979 508.196391838229
300.946610276 511.233730264482
298.371323325777 514.58321349495
294.759833986443 517.233138920941
290.889903697836 519.163673206766
287.348108784313 522.007598664827
283.356375757647 523.599085246122
279.36464273098 525.190571827417
275.372909704314 526.782058408712
271.381176677648 528.373544990008
267.122548445123 529.22210732889
263.161322569671 530.89851301591
258.834236746447 531.556518152598
254.84250371978 533.148004733893
250.83661282035 534.700081739197
246.287296815245 534.739491315188
241.723822937376 534.739491315188
237.160349059507 534.739491315188
232.786548703723 535.267462798405
228.605142154973 536.330977896484
224.041668277104 536.330977896484
220.049935250438 534.739491315188
215.486461372569 534.739491315188
211.494728345903 533.148004733893
206.931254468034 533.148004733893
202.411774837777 533.025543212067
198.376047563499 531.556518152598
193.81257368563 531.556518152598
189.646032965493 530.451622826555
185.257366781095 529.965031571303
181.282549091625 528.326459790289
177.762355339136 525.422405765493
173.801129463684 523.746000078472
169.862175525631 522.007598664827
166.319709835743 519.165540366656
162.358483960291 517.489134679635
158.458717296835 515.641652339646
154.87706433235 512.908674967819
151.046992094705 510.86719259576
147.395644704409 508.328215256003
143.875450951921 505.424161231208
140.355257199432 502.520107206412
138.062711784718 499.037339574488
135.040145636667 495.898703823712
132.249972617516 492.650517917767
129.957427202802 489.167750285842
127.323565886 485.845879020402
125.372336373374 482.202215021993
123.079790958661 478.719447390068
121.536131073 474.883655009517
119.606986135333 471.229580339222
117.677841197667 467.575505668927
116.364905975356 463.630949648111
115.74869626 459.357957120764
113.819551322333 455.703882450469
113.819551322333 451.1404085726
112.105317667601 447.385024691896
111.890406384667 442.922860024436
111.890406384667 438.359386146567
111.890406384667 433.795912268698
113.479786733938 429.981672521423
113.819551322333 425.578363720534
115.74869626 421.92428905024
117.677841197667 418.270214379945
119.606986135333 414.61613970965
121.536131073 410.962065039355
123.552114208896 407.348925908488
127.072307961384 404.444871883692
129.364853376098 400.962104251768
132.885047128586 398.058050226972
136.405240881075 395.153996202176
136.969290574333 390.856415432734
135.403546113714 387.031033724068
ID=11278a47..txt

LM=200
129.252710823667 381.956779510849
131.181855761333 378.182407629534
132.79574416212 374.259423770331
133.111000699 369.724264659331
132.338520572977 365.404640815555
131.181855761333 361.266121689129
131.181855761333 356.582350600241
131.181855761333 351.898579511353
131.181855761333 347.214808422464
131.181855761333 342.531037333576
132.060752600623 338.261578344097
133.111000699 334.072894363374
133.111000699 329.389123274485
133.111000699 324.705352185597
135.040145636667 320.930980304283
136.621566764544 316.99269136785
136.969290574333 312.472837334079
138.898435512 308.698465452765
140.827580449667 304.924093571451
142.479985103675 301.019266279685
144.685870325 297.375349808822
146.615015262667 293.600977927508
148.408359280242 289.762589472473
150.473305138 286.052234164879
152.402450075667 282.277862283565
155.564381794583 279.08462627239
157.949722632697 275.525305205696
160.335063470811 271.965984139001
162.720404308925 268.406663072307
165.105745147039 264.847342005613
167.835609577 261.450429410827
171.104075161041 258.307413479353
173.489415999155 254.748092412659
175.874756837269 251.188771345964
179.487746013158 248.208163886399
181.873086851272 244.648842819705
184.258427689386 241.089521753011
187.871416865274 238.108914293445
191.632311670082 235.54001403169
195.538427340016 233.375347712089
199.592448638868 231.622388590299
203.646469937721 229.869429468509
207.700491236573 228.116470346718
211.754512535426 226.363511224928
216.304493096197 225.991094543919
220.988264185086 225.991094543919
225.672035273974 225.991094543919
230.355806362862 225.991094543919
235.039577451751 225.991094543919
239.151607689437 227.582581125214
243.835378778325 227.582581125214
247.947409016011 229.174067706509
252.20999333177 230.34647491905
256.264014630622 232.09943404084
260.759068052439 232.624744824856
264.372057228327 235.605352284421
268.42607852718 237.358311406211
272.039067703069 240.338918865777
275.652056878958 243.319526325342
279.265046054846 246.300133784907
281.65038689296 249.859454851602
284.035727731074 253.418775918296
287.442595712333 256.49654893935
290.034057745077 259.958704444556
292.419398583191 263.51802551125
294.804739421305 267.077346577944
295.962431921643 271.215381251768
298.347772759758 274.774702318462
300.733113597872 278.334023385157
303.118454435985 281.893344451851
306.731443611875 284.873951911416
310.344432787763 287.854559370982
312.729773625877 291.413880437676
316.342762801766 294.394487897242
318.308914715 298.151414684826
320.238059652666 301.925786566141
322.271136978333 305.651164704454
324.096349528 309.474530328769
326.025494465666 313.248902210084
327.954639403333 317.023274091398
329.357203655238 321.045876185489
329.883784341 325.4814170616
331.812929278666 329.255788942915
331.812929278666 333.939560031803
331.812929278666 338.623331120692
333.742074216333 342.397703002006
333.742074216333 347.081474090894
335.005754482062 351.169546116512
335.671219154 355.539617061097
335.671219154 360.223388149985
335.318903000471 364.741077352241
333.742074216333 368.681531120187
333.003517999793 373.017146699888
331.812929278666 377.13967409039
329.883784341 380.914045971705
329.883784341 385.597817060593
329.883784341 390.281588149481
329.883784341 394.96535923837
329.883784341 399.649130327258
329.883784341 404.332901416146
329.883784341 409.016672505035
329.883784341 413.700443593923
331.812929278666 417.474815475238
333.360426497062 421.429096147592
335.671219154 425.023559237866
336.903459835514 429.12645188811
338.061152335854 433.264486561934
339.529509029333 437.256074089383
341.458653967 441.030445970697
342.761878174645 445.099876976275
343.387798904666 449.488588940901
343.849614837549 453.954659931052
345.316943842333 457.946731911103
345.316943842333 462.630502999991
345.316943842333 467.314274088879
345.316943842333 471.998045177768
344.678755358747 476.380974121556
343.387798904666 480.45618814797
343.387798904666 485.139959236858
342.433326195505 489.373791750156
341.275633695166 493.51182642398
339.529509029333 497.372474088376
337.600364091666 501.14684596969
335.671219154 504.921217851005
333.742074216333 508.695589732319
330.576577842371 511.88714536458
328.191237004258 515.446466431275
324.578247828369 518.42707389084
320.96525865248 521.407681350405
317.352269476591 524.388288809971
313.739280300702 527.368896269536
309.68525900185 529.121855391326
305.631237702997 530.874814513117
301.577216404145 532.627773634907
297.523195105292 534.380732756697
292.96830787004 534.739491315188
288.856277632355 536.330977896484
284.479066962808 537.184313446519
280.060476305781 537.922464477779
275.488960119176 538.23493501455
271.264674979207 539.513951059074
266.580903890318 539.513951059074
261.89713280143 539.513951059074
257.213361712542 539.513951059074
252.529590623653 539.513951059074
247.845819534765 539.513951059074
243.733789297079 537.922464477779
239.050018208191 537.922464477779
234.366247119302 537.922464477779
229.682476030414 537.922464477779
225.161308233272 537.469845154978
220.88667470384 536.330977896484
216.612233512604 535.191575249172
212.090873377266 534.739491315188
207.97884313958 533.148004733893
203.568105370119 532.38799455935
199.183041813006 531.556518152598
195.07101157532 529.965031571303
190.958981337634 528.373544990008
186.469955928783 527.831454747739
182.41593462993 526.078495625948
178.361913331078 524.325536504158
174.307892032225 522.572577382368
170.253870733373 520.819618260578
166.199849434521 519.066659138787
162.586860258632 516.086051679222
158.53283895978 514.333092557431
154.919849783891 511.352485097866
150.865828485038 509.599525976076
147.252839309149 506.61891851651
143.639850133261 503.638311056945
140.026860957372 500.65770359738
136.413871781483 497.677096137815
134.028530943369 494.11777507112
130.41554176748 491.137167611555
128.030200929367 487.57784654486
125.394420948333 484.136582527002
123.259519253139 480.459204411472
121.536131073 476.587838764373
119.606986135333 472.813466883059
117.677841197667 469.039095001744
117.401100914008 464.485779323307
115.74869626 460.580952031542
113.858067575555 456.788423582789
113.819551322333 452.122809061339
113.819551322333 447.439037972451
113.819551322333 442.755266883562
113.819551322333 438.071495794674
113.819551322333 433.387724705786
113.819551322333 428.703953616897
113.819551322333 424.020182528009
115.74869626 420.245810646695
115.74869626 415.562039557807
117.677841197667 411.787667676493
119.149762546191 407.797760527956
119.606986135333 403.329524706289
121.536131073 399.555152824975
123.465276010667 395.780780943661
125.008180885322 391.824335439791
126.165873385661 387.686300765968
ID=11278a48..txt

LM=200
127.323565886 381.956779510849
129.252710823667 378.352991104688
129.252710823667 373.839803490953
129.252710823667 369.326615877219
129.252710823667 364.813428263484
129.252710823667 360.300240649749
129.252710823667 355.787053036015
129.252710823667 351.27386542228
131.181855761333 347.670077016119
131.181855761333 343.156889402384
132.674042775922 339.347118966967
133.111000699 335.039913382489
133.498608486352 330.709444136765
135.040145636667 326.922937362594
136.969290574333 323.319148956432
138.898435512 319.715360550271
140.827580449667 316.111572144111
142.756725387333 312.507783737949
144.685870325 308.903995331789
148.047247681717 305.975361498784
150.473305138 302.605817727042
153.782406743247 299.652541097099
157.263810442899 296.780487699821
159.517565804776 293.329720695413
162.998969504428 290.457667298135
166.48037320408 287.585613900857
168.734128565957 284.134846896449
172.656564388573 282.490441836946
176.137968088225 279.618388439668
179.619371787877 276.746335042389
183.100775487529 273.874281645111
187.023211310145 272.229876585608
190.504615009796 269.35782318833
194.303586648958 267.369745657594
197.908454532064 264.841364731548
201.389858231716 261.96931133427
204.871261931368 259.097257936992
208.35415114548 256.229339588528
212.275101453636 254.58079948021
215.756505153288 251.708746082931
219.678940975904 250.064341023428
223.548197344407 248.271906682052
227.523812621135 246.775530904422
231.44624844375 245.131125844918
235.944278483205 245.088933519461
239.885725245738 243.497446938166
244.095620157524 242.653207341958
248.340359622005 241.905960356871
252.822556048683 241.819693898501
256.794993998272 240.314473775576
260.736440760803 238.72298719428
265.249628374538 238.72298719428
269.762815988273 238.72298719428
274.276003602008 238.72298719428
278.121299476231 240.58211749598
281.602703175883 243.454170893258
285.525138998499 245.098575952762
289.447574821114 246.742981012265
292.928978520766 249.615034409543
296.851414343382 251.259439469047
300.332818043034 254.131492866325
303.814221742686 257.003546263603
307.295625442338 259.875599660881
310.592334964333 262.834717920693
312.521479902 266.438506326854
314.450624839666 270.042294733015
316.379769777333 273.646083139175
318.308914715 277.249871545336
319.590509275826 281.158915294455
320.238059652666 285.366847565232
320.238059652666 289.880035178966
321.441182010358 293.826070736193
322.167204590333 297.997011198862
323.493396058562 301.885031959266
324.096349528 306.113987218757
326.025494465666 309.717775624919
327.954639403333 313.321564031079
329.883784341 316.92535243724
331.812929278666 320.529140843401
333.742074216333 324.132929249561
335.671219154 327.736717655722
335.671219154 332.249905269457
335.671219154 336.763092883192
335.671219154 341.276280496926
335.671219154 345.789468110661
335.671219154 350.302655724396
335.671219154 354.81584333813
335.671219154 359.329030951865
335.671219154 363.8422185656
335.671219154 368.355406179335
335.671219154 372.868593793069
335.671219154 377.381781406804
335.671219154 381.894969020539
335.671219154 386.408156634273
335.671219154 390.921344248008
333.868226083612 394.584600662973
333.742074216333 399.038320267903
331.812929278666 402.642108674064
330.789905011306 406.673042497582
329.883784341 410.75908469396
329.883784341 415.272272307694
328.939232276774 419.340197939321
327.954639403333 423.38924832759
327.954639403333 427.902435941325
329.883784341 431.506224347485
329.883784341 436.01941196122
329.883784341 440.532599574955
331.812929278666 444.136387981116
332.925147360833 448.125275827206
335.671219154 451.343964793437
337.432658084588 455.026809836021
337.600364091666 459.460940813333
339.529509029333 463.064729219494
339.529509029333 467.577916833228
341.458653967 471.181705239389
341.458653967 475.694892853124
343.387798904666 479.298681259285
343.387798904666 483.81186887302
342.361731869702 487.841368335442
341.458653967 491.928844892916
341.458653967 496.44203250665
339.529509029333 500.045820912811
338.257303773293 503.959290781587
334.775900073641 506.831344178866
331.294496373989 509.703397576144
327.813092674337 512.575450973422
324.331688974685 515.447504370701
320.850285275033 518.319557767979
316.927849452417 519.963962827483
313.148837110358 522.007598664827
309.524009930149 524.480421284264
305.601574107533 526.124826343768
301.324496822761 526.782058408712
297.383050060229 528.373544990008
293.393234516723 529.830393184503
288.928415683962 529.965031571303
284.986968921429 531.556518152598
280.473781307695 531.556518152598
275.96059369396 531.556518152598
271.447406080225 531.556518152598
267.212426843247 532.330933514874
262.992771703958 533.148004733893
258.479584090224 533.148004733893
253.966396476489 533.148004733893
249.453208862754 533.148004733893
244.94002124902 533.148004733893
240.426833635285 533.148004733893
236.485386872753 531.556518152598
231.972199259018 531.556518152598
228.030752496485 529.965031571303
224.018779510418 528.569860397853
219.655311564839 528.153103676125
215.732875742223 526.508698616621
211.693224595154 525.190571827417
207.751777832622 523.599085246122
203.524536151413 522.803131775886
199.297143456355 522.007598664827
195.355696693823 520.416112083532
190.875164437638 520.325213272926
186.901062317556 518.824625502236
182.959615555024 517.233138920941
178.666824846828 516.619646432191
174.744389024212 514.975241372688
170.821953201597 513.330836313184
167.193828504895 510.86719259576
163.252381742363 509.275706014465
159.495677856713 507.169972796899
155.573242034098 505.525567737396
152.091838334446 502.653514340117
148.610434634794 499.78146094284
145.129030935142 496.909407545561
141.64762723549 494.037354148283
138.166223535838 491.165300751005
135.040145636667 488.125746719077
132.431064474308 484.842480349319
128.949660774656 481.970426952041
126.695905412779 478.519659947633
123.465276010667 475.529391509582
121.536131073 471.925603103421
119.606986135333 468.321814697261
117.680883965271 464.716591930003
116.654776941168 460.687111318467
115.628669917066 456.65763070693
113.819551322333 452.997261865044
113.576455868862 448.598669483857
111.890406384667 444.880285845148
111.890406384667 440.367098231413
111.890406384667 435.853910617678
111.890406384667 431.340723003944
111.890406384667 426.827535390209
111.890406384667 422.314347776474
113.704161055863 418.656164381714
113.819551322333 414.197371756578
115.74869626 410.593583350418
116.78248212817 406.567722547105
117.808589152272 402.538241935568
119.606986135333 398.872818924361
121.536131073 395.269030518201
123.342206900129 391.607227315217
124.368313924231 387.577746703681
ID=11278a51..txt

LM=200
127.323565886 381.956779510849
127.323565886 377.79055632036
125.394420948333 374.533732337445
125.048173916215 370.530730048862
123.465276010667 367.110685164041
123.465276010667 362.944461973552
123.465276010667 358.778238783063
123.465276010667 354.612015592574
123.465276010667 350.445792402085
125.394420948333 347.188968419169
125.963977696844 343.291234363763
127.323565886 339.765921245766
128.708554014475 336.252581662901
129.467018004404 332.443898508906
131.453130332107 329.213928962039
133.111000699 325.829226106532
135.040145636667 322.572402123617
136.183818977443 318.945306714311
138.169931305145 315.715337167444
140.156043632849 312.485367620578
142.756725387333 309.545106191956
145.35591662603 306.604142133974
147.342028953734 303.374172587108
150.555789619212 300.72291664737
152.541901946916 297.492947100504
155.755662612394 294.841691160766
157.741774940097 291.6117216139
159.727887267801 288.381752067033
162.941647933279 285.730496127296
164.927760260982 282.500526580429
168.141520926461 279.849270640692
171.355281591939 277.198014700954
174.569042257417 274.546758761217
176.555154585121 271.316789214351
179.768915250599 268.665533274613
182.982675916077 266.014277334876
185.197914016 262.892317710759
188.182548909259 260.133051848272
191.396309574738 257.481795908535
194.610070240216 254.830539968797
198.264863028657 253.406932366834
201.729812212977 251.454879844642
205.133416482578 249.332068825135
208.78820927102 247.908461223173
212.443002059462 246.48485362121
216.097794847903 245.061246019247
219.702223909409 243.497446938166
223.848412547751 243.441679153097
227.462929439185 241.905960356871
231.629152629674 241.905960356871
235.795375820163 241.905960356871
239.961599010652 241.905960356871
243.556081349939 243.497446938166
247.722304540428 243.497446938166
251.888527730917 243.497446938166
255.483010070204 245.088933519461
259.07749240949 246.680420100757
262.601501046988 248.468075891396
265.815261712467 251.119331831132
269.029022377945 253.77058777087
272.242783043423 256.421843710607
275.456543708902 259.073099650345
278.67030437438 261.724355590082
280.656416702083 264.954325136949
283.584305837 267.740340958271
285.856289695265 270.835550623553
287.842402022969 274.065520170419
289.37174065 277.510812907017
291.300885587666 280.767636889932
292.573090668304 284.334142418148
293.230030525333 288.190684063336
295.159175463 291.447508046251
297.088320400666 294.704332029166
299.017465338333 297.961156012081
300.946610276 301.217979994996
303.262116296749 304.292673306476
305.248228624453 307.522642853342
307.234340952156 310.752612400209
309.220453279859 313.982581947075
310.592334964333 317.502099909571
312.521479902 320.758923892486
312.72349358742 324.829917801933
314.450624839666 328.181971065891
315.468069905052 331.868570502795
316.379769777333 335.605018239294
316.379769777333 339.771241429783
316.379769777333 343.937464620272
317.274277526991 347.682016725907
318.308914715 351.360511793676
318.308914715 355.526734984166
318.308914715 359.692958174655
318.308914715 363.859181365144
318.308914715 368.025404555633
318.308914715 372.191627746122
318.308914715 376.35785093661
318.308914715 380.524074127099
316.379769777333 383.780898110014
316.379769777333 387.947121300503
316.379769777333 392.113344490992
315.152577374966 395.701069002371
314.450624839666 399.536391664396
314.450624839666 403.702614854885
312.877185405181 407.127118464358
312.521479902 411.12566202829
311.360257425324 414.744484772349
310.592334964333 418.548709201694
310.592334964333 422.714932392183
310.592334964333 426.881155582672
310.592334964333 431.047378773161
310.592334964333 435.21360196365
312.521479902 438.470425946564
312.678363757293 442.562694064576
314.450624839666 445.893473119969
314.450624839666 450.059696310458
316.181404064852 453.410029919434
316.379769777333 457.482743483862
316.379769777333 461.648966674351
317.229147696863 465.41479298855
318.308914715 469.072013847755
317.871753753279 473.032159296542
316.379769777333 476.495061021159
316.354825773422 480.649525604533
314.450624839666 483.918108194563
312.521479902 487.174932177479
311.624137128087 490.918147852262
309.638024800383 494.148117399128
307.65191247268 497.378086945995
304.804900151333 500.202228109139
302.452039479498 503.259312432598
299.23827881402 505.910568372336
296.024518148541 508.561824312073
292.686497495442 510.86719259576
289.092015156155 512.458679177055
285.497532816869 514.050165758351
281.846379117738 515.483903057698
277.750554206332 515.679862321886
274.142344947807 517.233138920941
270.440968629448 518.527077525811
266.381639418031 518.824625502236
262.690350929601 520.146644391961
258.620933888256 520.416112083532
254.454710697767 520.416112083532
250.288487507278 520.416112083532
246.122264316789 520.416112083532
242.527781977503 518.824625502236
238.361558787014 518.824625502236
234.195335596525 518.824625502236
230.600853257239 517.233138920941
226.43463006675 517.233138920941
222.840147727463 515.641652339646
218.673924536974 515.641652339646
214.863548361626 514.651123591527
211.208755573184 513.227515989564
207.318736667912 512.458679177055
203.458137873337 511.607949123414
199.803345084894 510.184341521452
195.96354879885 509.275706014465
192.369066459563 507.68421943317
188.774584120276 506.092732851875
184.743141808163 505.717559451376
181.529381142685 503.066303511639
177.874588354243 501.642695909676
174.39665476313 499.726786526694
170.802172423844 498.135299945399
167.207690084557 496.543813364103
163.696449323439 494.720617164051
160.041656534997 493.297009562089
156.827895869518 490.645753622352
153.61413520404 487.994497682614
150.37876009053 485.403407295037
146.74558175012 483.919634140914
143.531821084642 481.268378201177
140.318060419164 478.617122261439
137.104299753685 475.965866321702
135.118187425982 472.735896774835
131.904426760503 470.084640835098
129.252710823667 467.16843692755
126.704553767322 464.203415348494
124.718441439618 460.973445801628
121.536131073 458.307364186379
119.606986135333 455.050540203464
117.677841197667 451.793716220548
115.74869626 448.536892237633
114.787879801101 444.823598067295
113.819551322333 441.11384506423
111.890406384667 437.857021081314
111.890406384667 433.690797890825
111.890406384667 429.524574700336
111.890406384667 425.358351509847
111.890406384667 421.192128319358
109.961261447 417.935304336443
109.974706674552 413.775419228201
111.890406384667 410.512257163039
112.719282992184 406.736766527339
114.705395319887 403.506796980472
115.74869626 399.83238600672
117.677841197667 396.575562023805
119.606986135333 393.318738040889
121.536131073 390.061914057974
123.465276010667 386.805090075059
ID=11278a52..txt

LM=200
123.465276010667 381.956779510849
122.543917993671 378.013713681301
121.536131073 374.111390449668
121.536131073 369.73399631529
121.536131073 365.356602180912
121.536131073 360.979208046534
121.536131073 356.601813912157
121.536131073 352.224419777779
122.067256920203 348.097398445951
123.465276010667 344.379030716597
125.13762129197 340.789980393984
125.394420948333 336.533641655415
127.323565886 333.065646728612
127.901695342959 328.960782905341
129.252710823667 325.22025766743
131.181855761333 321.752262740626
133.111000699 318.284267813823
135.040145636667 314.816272887019
136.191430441265 310.98159457899
137.112788458261 307.038528749442
139.261794813032 303.674176527024
140.827580449667 300.03489397223
142.756725387333 296.566899045426
144.685870325 293.098904118622
146.630171894341 289.638054030221
150.006826586887 286.852415414932
152.155832941658 283.488063192513
154.331595013333 280.136323618981
157.681493988975 277.338072354805
161.058148681521 274.552433739515
163.977319701667 271.551137253718
166.583809728838 268.402442901807
169.960464421385 265.616804286518
173.337119113931 262.831165671229
176.713773806476 260.045527055939
180.090428499023 257.25988844065
183.467083191569 254.47424982536
186.843737884115 251.688611210071
190.565423277523 249.863393263347
194.03807939217 247.344982317267
197.604988992671 245.088933519461
201.410642275847 243.497446938166
205.216295559022 241.905960356871
209.021948842198 240.314473775576
213.399342976575 240.314473775576
217.20499625975 238.72298719428
221.582390394128 238.72298719428
225.959784528506 238.72298719428
230.337178662883 238.72298719428
234.714572797261 238.72298719428
239.091966931639 238.72298719428
243.378578161994 238.975688699269
247.196264977503 240.533678976784
251.013951793013 242.091669254299
254.831638608523 243.649659531813
258.208293301068 246.435298147103
261.92588663069 248.271906682052
265.402634809124 250.778927039907
268.77928950167 253.564565655196
272.155944194216 256.350204270486
274.304950548988 259.714556492904
277.681605241534 262.500195108194
279.830611596305 265.864547330613
281.979617951076 269.228899553031
283.584305837 272.849843581785
285.513450774666 276.317838508589
285.971340339839 280.479383434545
287.442595712333 284.16322756977
289.37174065 287.631222496574
291.300885587666 291.099217423378
293.339717421149 294.515505931349
296.716372113695 297.301144546638
298.865378468466 300.665496769056
301.014384823237 304.029848991475
303.163391178008 307.394201213894
305.312397532779 310.758553436312
306.734045089 314.46578270343
308.663190026666 317.933777630234
308.663190026666 322.311171764612
310.592334964333 325.779166691415
310.592334964333 330.156560825793
312.521479902 333.624555752597
312.521479902 338.001949886974
314.450624839666 341.469944813779
314.450624839666 345.847338948156
314.450624839666 350.224733082534
314.450624839666 354.602127216912
314.450624839666 358.97952135129
316.379769777333 362.447516278093
316.379769777333 366.824910412471
316.379769777333 371.202304546848
315.160710425498 375.005033923333
314.450624839666 379.04769360803
314.450624839666 383.425087742407
314.450624839666 387.802481876785
314.450624839666 392.179876011163
314.236865353842 396.456503892459
312.521479902 400.025265072345
311.166500982074 403.763921944426
310.592334964333 407.870654133527
310.633236642809 412.22876721065
312.521479902 415.716043194708
314.450624839666 419.184038121512
315.852607369348 422.900537485035
318.001613724119 426.264889707453
320.15062007889 429.629241929872
322.167204590333 433.056017828727
323.220984450657 436.936659981838
324.096349528 440.901406889908
326.025494465666 444.369401816713
326.025494465666 448.74679595109
327.954639403333 452.214790877894
327.954639403333 456.592185012272
327.954639403333 460.969579146649
327.954639403333 465.346973281027
327.954639403333 469.724367415405
327.954639403333 474.101761549783
326.025494465666 477.569756476586
325.0086528446 481.467811321121
324.087294827604 485.410877150669
321.938288472833 488.775229373087
319.789282118062 492.139581595506
317.64027576329 495.503933817925
315.49126940852 498.868286040343
312.114614715974 501.653924655633
308.737960023427 504.439563270922
305.361305330882 507.225201886212
301.984650638335 510.010840501501
298.166963822826 511.568830779015
294.680988183507 514.050165758351
290.875334900331 515.641652339646
287.069681617156 517.233138920941
282.896216560787 517.800791889074
278.886634199603 518.824625502236
275.080980916428 520.416112083532
271.002123991295 521.247114383843
266.897933498875 522.007598664827
263.092280215699 523.599085246122
258.714886081321 523.599085246122
254.337491946944 523.599085246122
249.960097812566 523.599085246122
245.582703678188 523.599085246122
241.20530954381 523.599085246122
236.827915409432 523.599085246122
232.450521275055 523.599085246122
228.073127140677 523.599085246122
223.695733006299 523.599085246122
219.890079723124 525.190571827417
215.512685588746 525.190571827417
211.707032305571 523.599085246122
207.329638171193 523.599085246122
202.952244036815 523.599085246122
198.574849902438 523.599085246122
194.769196619262 522.007598664827
190.391802484884 522.007598664827
186.586149201709 520.416112083532
182.208755067331 520.416112083532
178.403101784156 518.824625502236
174.374684775301 517.853219643654
170.220054366603 517.233138920941
166.414401083428 515.641652339646
162.608747800253 514.050165758351
158.6629053903 512.848906871371
154.84521857479 511.290916593856
151.02753175928 509.732926316342
147.209844943771 508.174936038827
143.580481384376 506.092732851875
140.015503435715 503.831307146023
136.638848743169 501.045668530734
133.262194050623 498.260029915445
129.885539358077 495.474391300155
127.736533003306 492.110039077736
124.35987831076 489.324400462447
122.210871955989 485.960048240028
120.061865601217 482.59569601761
117.912859246447 479.231343795191
115.763852891675 475.866991572773
113.819551322333 472.406141484372
111.890406384667 468.938146557567
111.772130502912 464.616507691258
109.961261447 461.092757496386
109.961261447 456.715363362009
109.961261447 452.337969227631
108.032116509333 448.869974300827
108.032116509333 444.49258016645
108.032116509333 440.115186032072
109.513960296953 436.436333277296
109.961261447 432.26979697089
110.12902799317 427.971488011072
111.890406384667 424.424407909709
113.199392364938 420.664069959105
113.819551322333 416.579018848527
115.74869626 413.111023921723
117.191114753701 409.413586077591
119.340121108472 406.049233855173
121.489127463243 402.684881632754
123.465276010667 399.239044214508
124.559491835011 395.377463580788
125.394420948333 391.393655153326
125.394420948333 387.016261018948
ID=11278a53..txt

LM=200
135.040145636667 381.956779510849
136.969290574333 378.581732112227
138.898435512 375.206684713606
138.898435512 370.922238107411
138.898435512 366.637791501215
138.898435512 362.35334489502
138.898435512 358.068898288825
138.898435512 353.78445168263
138.898435512 349.500005076435
138.898435512 345.215558470239
138.898435512 340.931111864044
138.898435512 336.646665257849
138.898435512 332.362218651654
139.947480300421 328.572291913133
140.827580449667 324.702724646837
142.756725387333 321.327677248216
144.685870325 317.952629849595
146.615015262667 314.577582450974
149.106372248686 311.4675618947
151.183680305893 308.162358612439
154.488636700876 305.435868937307
157.793593095859 302.709379262176
159.870901153066 299.404175979914
163.175857548049 296.677686304783
165.253165605257 293.372483022522
167.835609577 290.305400884725
170.635430057448 287.340790065129
173.940386452431 284.614300389997
177.245342847413 281.887810714866
180.550299242397 279.161321039734
183.855255637379 276.434831364602
187.160212032362 273.708341689471
189.23752008957 270.403138407209
192.542476484552 267.676648732077
195.847432879536 264.950159056946
199.285892349419 262.595285913709
202.898377792465 260.724828044457
206.203334187447 257.998338369325
209.50829058243 255.271848694194
212.993233666985 253.046366425937
216.705939421978 251.454879844642
220.305224013306 249.547676344348
224.051212531252 248.048835006992
227.844056686956 246.680420100757
231.556762441949 245.088933519461
235.289178085091 243.552310994921
239.035166603038 242.053469657564
242.781155120984 240.554628320207
246.979326313122 240.314473775576
251.263772919318 240.314473775576
255.548219525513 240.314473775576
259.832666131708 240.314473775576
263.716258325535 241.430284228855
267.829818492896 241.905960356871
271.542524247889 243.497446938166
275.255230002882 245.088933519461
278.967935757874 246.680420100757
282.446200915267 248.924490915639
286.192189433213 250.423332252996
289.497145828196 253.149821928127
292.802102223179 255.87631160326
296.107058618162 258.602801278391
299.017465338333 261.515281728304
301.489323070352 264.634494235784
303.56663112756 267.939697518045
305.643939184768 271.244900800306
307.721247241976 274.550104082566
309.798555299183 277.855307364827
310.648215018617 281.739224254217
312.725523075825 285.044427536478
314.450624839666 288.515660917275
316.379769777333 291.890708315896
318.957447247448 294.960037383261
321.034755304656 298.265240665522
324.096349528 301.106451304186
326.417019756847 304.296933622915
329.72197615183 307.023423298046
331.799284209037 310.328626580308
332.648943928471 314.212543469697
333.742074216333 317.981688297292
333.742074216333 322.266134903488
335.671219154 325.641182302109
336.047582806203 329.748211027257
337.600364091666 333.300676306925
339.529509029333 336.675723705546
339.529509029333 340.960170311742
339.529509029333 345.244616917937
341.458653967 348.619664316558
341.458653967 352.904110922754
340.922107091766 356.935629252987
339.529509029333 360.56360492757
337.995139315125 364.124749424638
337.600364091666 368.223098932386
337.523468214034 372.471296810547
335.671219154 375.882592937203
334.596500437393 379.660416982198
332.519192380185 382.965620264459
331.669532660752 386.849537153849
329.883784341 390.292181739263
328.742564884111 394.0386573255
327.954639403333 397.951675744079
326.025494465666 401.3267231427
326.025494465666 405.611169748895
325.343926006379 409.57432488306
324.096349528 413.270663753712
324.096349528 417.555110359907
322.167204590333 420.930157758529
320.717638790872 424.531278833491
318.640330733664 427.836482115752
316.563022676456 431.141685398013
314.485714619248 434.446888680274
312.521479902 437.805394751636
310.331098504832 441.057295244796
308.663190026666 444.555489548878
306.734045089 447.930536947499
306.734045089 452.214983553695
306.734045089 456.49943015989
308.663190026666 459.874477558512
308.663190026666 464.158924164707
308.663190026666 468.443370770903
308.663190026666 472.727817377098
308.663190026666 477.012263983293
308.148087861384 481.053891352955
306.734045089 484.67175798811
306.734045089 488.956204594306
304.804900151333 492.331251992927
304.749448983652 496.589558910515
302.875755213666 499.990745997743
300.946610276 503.365793396365
299.017465338333 506.740840794986
296.44021675482 509.810372039559
293.230030525333 512.581536384655
290.616920179667 514.614416659177
287.311963784684 517.340906334308
283.565975266737 518.839747671665
279.847836879058 520.416112083532
276.073998230844 521.837430346379
271.886977589934 522.108623345961
268.137978762877 523.599085246122
263.853532156682 523.599085246122
259.766947790168 524.149850682482
255.856379795494 525.190571827417
251.571933189299 525.190571827417
247.287486583103 525.190571827417
243.459897349491 523.918872636249
239.290334221916 523.599085246122
235.526888190635 522.148838299311
231.293181860727 522.007598664827
227.152846908815 521.606452300147
223.406858390868 520.10761096279
219.583323744547 518.824625502236
215.870617989554 517.233138920941
212.157912234561 515.641652339646
207.873465628366 515.641652339646
204.160759873373 514.050165758351
199.876313267178 514.050165758351
196.163607512186 512.458679177055
192.115853878407 511.79982527726
188.7381960022 509.275706014465
185.025490247207 507.68421943317
181.318920447531 506.075652927414
177.600078737222 504.501246270579
173.887372982229 502.909759689284
170.521987016655 500.351480577569
166.775998498709 498.852639240212
163.320996568454 496.543813364103
159.72505358578 494.627308227723
155.979065067833 493.128466890366
152.674108672851 490.401977215235
149.041914399685 488.586380457627
145.623163759922 486.176646202746
142.318207364939 483.450156527615
139.013250969956 480.723666852482
136.935942912748 477.418463570222
133.630986517765 474.69197389509
131.181855761333 471.562047887973
128.248722065574 468.660280937697
125.394420948333 465.721352298305
122.866457613384 462.628587980304
120.789149556176 459.323384698044
119.606986135333 455.596210102441
117.677841197667 452.221162703819
115.784873722328 448.829061244132
115.74869626 444.561668699003
115.74869626 440.277222092807
114.463542901803 436.598596968833
113.819551322333 432.617728087991
113.819551322333 428.333281481796
111.890406384667 424.958234083174
111.890406384667 420.673787476979
113.819551322333 417.298740078357
113.819551322333 413.014293472162
115.74869626 409.63924607354
116.114547622995 405.527261853712
118.191855680203 402.222058571451
119.606986135333 398.604704670102
121.536131073 395.229657271481
124.423779851826 392.306448724668
127.323565886 389.388961681813
129.806044304017 386.274755767276
ID=11278a54..txt

LM=200
131.181855761333 381.956779510849
133.418280862296 378.520309450729
136.882354301034 375.662552997737
140.346427739772 372.804796544746
142.582852840734 369.368326484625
144.685870325 365.868968054357
144.685870325 361.378246872455
144.685870325 356.887525690553
144.685870325 352.396804508651
144.685870325 347.906083326749
144.685870325 343.415362144847
144.733696831952 338.947186385361
146.615015262667 335.343318988617
146.615015262667 330.852597806715
146.615015262667 326.361876624813
148.544160200333 322.780554650484
149.777580647893 318.871268049113
152.014005748856 315.434797988993
154.331595013333 312.0365887275
156.486855950782 308.561857868752
158.723281051745 305.125387808632
160.119029826333 301.292622804516
162.048174764 297.711300830188
165.432556354634 294.81597762827
167.668981455597 291.37950756815
169.90540655656 287.943037508029
172.141831657523 284.506567447908
174.378256758486 281.070097387788
176.614681859449 277.633627327667
178.851106960412 274.197157267547
181.339624140667 270.879523450711
184.551605500113 267.902930754435
186.788030601077 264.466460694315
190.252104039815 261.608704241323
193.716177478552 258.750947788331
197.180250917291 255.89319133534
200.644324356028 253.035434882349
204.54942991773 251.405326767133
208.013503356468 248.547570314141
211.477576795206 245.689813861149
215.382682356907 244.059705745933
219.099671459326 241.905960356871
222.751861357347 239.571841177725
226.937632120725 238.72298719428
230.856612451425 237.131500612985
234.908210165415 235.90916516985
238.813315727117 234.279057054634
243.185294294726 233.948527450395
247.104274625426 232.3570408691
251.594995807328 232.3570408691
256.08571698923 232.3570408691
260.576438171132 232.3570408691
265.067159353034 232.3570408691
268.986139683734 233.948527450395
272.905120014434 235.54001403169
276.605458520214 237.740107693864
280.069531958951 240.597864146856
283.974637520653 242.227972262073
287.438710959391 245.085728715064
290.902784398128 247.943485168056
293.230030525333 251.337142183038
296.60328293783 254.237711681168
299.017465338333 257.59038692412
300.946610276 261.171708898448
302.084909902944 265.125835468658
302.875755213666 269.243752054679
304.10246342932 273.156202803157
305.111240192509 277.171386470407
307.347665293472 280.607856530528
309.584090394435 284.044326590648
311.820515495398 287.480796650769
314.056940596361 290.917266710889
316.293365697324 294.35373677101
317.302142460512 298.368920438259
318.308914715 302.385049031205
320.238059652666 305.966371005534
322.167204590333 309.547692979862
323.792546188815 313.272227892999
324.096349528 317.619736136092
326.025494465666 321.20105811042
326.818876478379 325.317778894749
327.954639403333 329.27310126665
329.883784341 332.854423240978
329.883784341 337.34514442288
331.812929278666 340.926466397209
331.812929278666 345.417187579111
331.812929278666 349.907908761013
331.812929278666 354.398629942915
331.192064648998 358.596675447004
329.883784341 362.470673099146
329.883784341 366.961394281048
328.165734359433 370.642226448753
327.954639403333 375.033437437278
327.954639403333 379.52415861918
327.954639403333 384.014879801082
328.095706486661 388.439101939139
329.883784341 392.086922957312
329.883784341 396.577644139214
327.954639403333 400.158966113542
327.954639403333 404.649687295444
327.954639403333 409.140408477346
326.025494465666 412.721730451674
326.025494465666 417.212451633576
327.954639403333 420.793773607904
327.954639403333 425.284494789806
329.883784341 428.865816764135
331.475671131064 432.606122278885
333.712096232027 436.042592339005
333.742074216333 440.519181894693
335.671219154 444.100503869021
335.671219154 448.591225050923
335.671219154 453.081946232825
337.600364091666 456.663268207154
337.600364091666 461.153989389056
337.600364091666 465.644710570958
335.671219154 469.226032545286
335.671219154 473.716753727188
335.671219154 478.20747490909
333.742074216333 481.788796883418
333.066255806372 485.960937167388
331.812929278666 489.860840039648
329.883784341 493.442162013977
327.954639403333 497.023483988305
326.57585207807 500.864244622129
324.339426977107 504.300714682249
322.103001876144 507.73718474237
318.638928437406 510.594941195361
316.379769777333 514.020694652371
312.938429897705 516.889167708473
309.143021073116 518.824625502236
305.569250897265 521.377032276681
301.664145335564 523.007140391898
297.95782093222 525.190571827417
294.03884060152 526.782058408712
290.119860270821 528.373544990008
286.200879940121 529.965031571303
281.710158758219 529.965031571303
277.219437576317 529.965031571303
273.300457245617 531.556518152598
268.809736063715 531.556518152598
264.754066788395 532.767520077746
260.40792910373 533.169979855188
256.481054220413 534.739491315188
251.990333038511 534.739491315188
247.499611856609 534.739491315188
243.023378365069 534.779818964955
239.089910344008 536.330977896484
234.599189162106 536.330977896484
230.425997434037 535.447109157913
226.189487649505 534.739491315188
222.17475418767 533.414541265255
217.779786136903 533.148004733893
213.860805806203 531.556518152598
209.370084624301 531.556518152598
204.879363442399 531.556518152598
200.960383111699 529.965031571303
196.979992325606 528.544485925056
193.074886763905 526.914377809839
189.203442119601 525.190571827417
185.705707763465 522.426513241631
181.800602201764 520.796405126415
178.018241978705 518.824625502236
174.099261648005 517.233138920941
170.526317639623 514.67843244299
166.833041837808 512.458679177055
163.157138639183 510.190567874782
159.693065200445 507.332811421791
156.228991761708 504.475054968799
152.764918322969 501.617298515808
149.300844884231 498.759542062817
145.836771445494 495.901785609825
142.372698006755 493.044029156834
140.136272905792 489.607559096713
136.672199467054 486.749802643722
134.435774366091 483.313332583601
131.181855761333 480.356509110938
129.252710823667 476.77518713661
127.323565886 473.193865162282
125.394420948333 469.612543187954
123.465276010667 466.031221213625
121.536131073 462.449899239298
119.606986135333 458.86857726497
117.772021896162 455.242858495508
116.763245132973 451.227674828259
115.74869626 447.215212134411
114.745691606597 443.197307493759
113.819551322333 439.143168978181
113.819551322333 434.652447796279
113.819551322333 430.161726614377
113.819551322333 425.671005432475
113.819551322333 421.180284250573
115.263126603873 417.370064668874
115.74869626 413.108241094343
117.677841197667 409.526919120015
118.289456893439 405.324513667125
119.606986135333 401.454875963784
121.536131073 397.873553989456
123.465276010667 394.292232015128
125.394420948333 390.7109100408
127.323565886 387.129588066472
ID=11278a55..txt

LM=200
125.394420948333 381.956779510849
129.14685941957 378.861130574625
131.671649553031 375.186768031273
135.040145636667 371.910128597021
136.969290574333 367.954978820695
138.898435512 363.999829044369
140.827580449667 360.044679268044
140.827580449667 355.180130284145
140.827580449667 350.315581300245
140.827580449667 345.451032316346
140.827580449667 340.586483332446
142.756725387333 336.63133355612
143.415419172123 332.077292919326
144.71256096781 327.824216768845
146.615015262667 323.85648501957
148.534492896958 319.89677807501
149.831634692645 315.643701924528
151.128776488332 311.390625774047
153.653566621793 307.716263230694
156.178356755255 304.041900687342
158.703146888716 300.367538143989
161.227937022178 296.693175600636
164.980375493415 293.597526664413
168.732813964651 290.501877728189
171.257604098113 286.827515184837
173.782394231574 283.153152641484
177.481334265333 280.032284533958
180.059622836273 276.383141161907
183.268769078333 273.031384188881
186.336851440971 269.613129682331
190.089289912207 266.517480746108
193.841728383444 263.421831809884
197.59416685468 260.32618287366
201.346605325917 257.230533937437
205.099043797154 254.134885001214
209.292514391354 252.266884402765
213.04495286259 249.171235466542
216.797391333827 246.075586530318
220.990861928027 244.207585931869
224.743300399263 241.111936995646
228.936770993463 239.243936397197
232.6892094647 236.148287460973
236.763495636666 233.948527450395
240.635118530137 231.184637926301
244.828589124337 229.316637327852
249.4630918415 228.676285067179
253.656562435701 226.808284468731
258.227536300151 225.991094543919
262.520344432848 224.399607962624
267.384893416748 224.399607962624
272.249442400647 224.399607962624
277.113991384547 224.399607962624
281.978540368446 224.399607962624
286.843089352346 224.399607962624
291.135897485043 225.991094543919
295.42870561774 227.582581125214
299.560557484375 229.622102401029
303.312995955611 232.717751337253
307.065434426848 235.813400273476
310.817872898085 238.9090492097
314.570311369321 242.004698145924
317.095101502783 245.679060689276
319.619891636244 249.353423232629
322.144681769706 253.027785775982
323.441823565393 257.280861926463
324.096349528 261.836867275248
326.025494465666 265.792017051574
327.333248952453 270.040090377909
327.954639403333 274.611715811799
329.927532543826 278.546242678872
332.452322677288 282.220605222225
334.97711281075 285.894967765578
337.600364091666 289.522915709528
340.026693077673 293.243692852283
343.387798904666 296.523816054605
345.316943842333 300.47896583093
348.828711815833 303.688066875212
351.104378655333 307.479866176008
352.650643744981 311.615505569046
354.962668530666 315.390165728659
356.47257567413 319.542944262881
356.891813468333 324.209864488884
357.839210927728 328.627810170973
358.820958406 333.029563249108
358.820958406 337.894112233008
360.750103343666 341.849262009334
360.750103343666 346.713810993233
360.750103343666 351.578359977133
360.750103343666 356.442908961032
360.750103343666 361.307457944932
359.422103082985 365.545987410473
358.820958406 370.127156705157
356.827819491611 374.052139711437
354.962668530666 378.037456257808
353.033523593 381.992606034135
351.104378655333 385.94775581046
351.104378655333 390.812304794359
349.175233717666 394.767454570685
349.175233717666 399.632003554584
349.175233717666 404.496552538484
347.24608878 408.45170231481
347.24608878 413.316251298709
347.24608878 418.180800282609
345.316943842333 422.135950058934
344.945062956695 426.825194338605
343.387798904666 430.955648819159
343.387798904666 435.820197803059
343.387798904666 440.684746786958
345.316943842333 444.639896563284
347.088595493296 448.669288698143
347.24608878 453.459595323508
349.175233717666 457.414745099834
351.104378655333 461.36989487616
353.033523593 465.325044652485
353.033523593 470.189593636384
354.871446267416 474.187745601034
354.962668530666 479.00929239661
354.962668530666 483.87384138051
354.962668530666 488.738390364409
354.962668530666 493.602939348309
353.478775166582 497.76798078196
353.033523593 502.422638108535
351.104378655333 506.37778788486
349.175233717666 510.332937661185
347.24608878 514.288087437511
345.316943842333 518.243237213836
343.240627716912 522.129010470592
339.488189245675 525.224659406815
335.735750774439 528.320308343039
331.983312303202 531.415957279262
328.230873831965 534.511606215486
324.019933320656 536.330977896484
319.727125187959 537.922464477779
315.434317055262 539.513951059074
311.141508922565 541.105437640369
306.822488738001 542.623960869954
301.984151805968 542.696924221664
297.119602822068 542.696924221664
292.255053838169 542.696924221664
287.39050485427 542.696924221664
282.767910906255 543.370425497773
278.233147737673 544.28841080296
273.368598753774 544.28841080296
268.864402754765 543.285339326125
264.211241637178 542.696924221664
259.595397320437 542.004634804778
255.053884520581 541.105437640369
250.326391886109 540.72393028343
245.896527403984 539.513951059074
241.057386451782 539.443225762083
236.739170287388 537.922464477779
232.44636215469 536.330977896484
228.035942546218 535.066872304512
223.401439829054 534.426520043838
219.207969234854 532.558519445389
215.014498640654 530.690518846941
210.821028046453 528.822518248493
206.627557452253 526.954517650043
202.396705225811 525.190571827417
198.103897093114 523.599085246122
193.811088960417 522.007598664827
189.853675075453 519.482515256249
185.660204481253 517.6145146578
181.504405413528 515.641652339646
177.273263292852 513.878513460903
173.490529999337 510.86719259576
169.327354227416 508.914863926231
165.133883633215 507.046863327782
161.381445161979 503.951214391558
157.187974567779 502.08321379311
153.435536096542 498.987564856886
149.683097625306 495.891915920663
145.930659154069 492.796266984439
142.178220682833 489.700618048216
138.425782211596 486.604969111992
134.67334374036 483.509320175768
130.920905269123 480.413671239545
127.168466797886 477.318022303321
124.643676664425 473.643659759969
121.536131073 470.244008225278
119.594096397501 466.294934673264
117.06930626404 462.620572129911
114.544516130578 458.946209586558
113.247374334891 454.693133436076
111.890406384667 450.46825934365
109.961261447 446.513109567324
108.128300610056 442.51261859176
108.032116509333 437.693410807099
108.032116509333 432.828861823199
107.91982023632 428.017249318927
106.810913040475 424.342886775574
108.032116509333 420.054013286647
108.032116509333 415.189464302748
108.032116509333 410.324915318848
109.961261447 406.369765542523
110.841325343359 401.920078808907
113.36611547682 398.245716265554
114.663257272507 393.992640115073
117.677841197667 390.549166437221
120.940485877205 387.222628635496
ID=11278a56..txt

LM=200
135.040145636667 381.956779510849
137.302773868843 378.498692655173
139.56540210102 375.040605799497
140.827580449667 371.110906721465
142.756725387333 367.49561579167
142.756725387333 362.970925654302
142.756725387333 358.446235516933
140.827580449667 354.830944587138
140.827580449667 350.306254449769
140.827580449667 345.781564312401
140.827580449667 341.256874175032
140.827580449667 336.732184037664
142.37396615638 332.936460350058
143.408946050782 328.899659887253
144.685870325 324.976912040705
146.615015262667 321.361621110911
147.741534071763 317.367972105966
148.776513966165 313.331171643161
150.473305138 309.606349113953
152.402450075667 305.991058184159
154.331595013333 302.375767254363
155.371730219321 298.341397006199
156.406710113723 294.304596543394
158.6693383459 290.846509687718
160.931966578077 287.388422832042
164.422243148028 284.509049583495
166.684871380205 281.050962727819
170.175147950157 278.171589479273
173.62304439 275.272238231154
175.928052752285 271.834129375049
178.190680984461 268.376042519373
181.680957554413 265.496669270827
185.171234124365 262.61729602228
188.661510694316 259.737922773733
192.151787264268 256.858549525186
195.642063834219 253.979176276639
199.132340404171 251.099803028092
203.063649097086 249.448078117321
206.553925667038 246.568704868774
210.044202236989 243.689331620227
213.534478806941 240.80995837168
217.465787499856 239.158233460908
221.26237475703 237.131500612985
225.215324043197 235.54001403169
229.700745701565 235.430707066367
233.692963466731 233.948527450395
238.2176536041 233.948527450395
242.742343741468 233.948527450395
246.695293027635 232.3570408691
251.219983165003 232.3570408691
255.172932451169 233.948527450395
259.697622588538 233.948527450395
263.650571874704 235.54001403169
268.169748798547 235.555360504356
272.101057491463 237.207085415128
276.032366184378 238.858810325899
279.522642754329 241.738183574447
283.415318305534 243.497446938166
286.944228017196 246.269281733766
290.434504587147 249.148654982312
292.697132819324 252.606741837988
294.959761051501 256.064828693664
297.088320400666 259.586115640526
297.088320400666 264.110805777894
299.017465338333 267.726096707689
300.946610276 271.341387637483
302.58995719906 275.091403793431
302.875755213666 279.481368704647
304.804900151333 283.096659634441
305.694896882265 287.201805181847
306.734045089 291.236640701604
308.992505008843 294.696692500328
311.25513324102 298.154779356003
313.517761473197 301.612866211679
314.552741367598 305.649666674485
316.815369599775 309.10775353016
318.308914715 312.928386280372
320.238059652666 316.543677210167
322.167204590333 320.158968139961
323.410585852932 324.097528167123
324.096349528 328.298949207124
324.096349528 332.823639344493
326.025494465666 336.438930274288
326.025494465666 340.963620411656
327.357836987166 344.860244088277
327.954639403333 349.103601478819
329.883784341 352.718892408613
329.883784341 357.243582545982
329.883784341 361.76827268335
329.883784341 366.292962820719
329.883784341 370.817652958088
329.883784341 375.342343095456
329.883784341 379.867033232825
329.883784341 384.391723370193
329.883784341 388.916413507562
329.883784341 393.44110364493
327.954639403333 397.056394574725
327.954639403333 401.581084712093
327.954639403333 406.105774849462
326.706219981006 410.041959887386
326.025494465666 414.245755916625
324.096349528 417.86104684642
322.373631960026 421.573647668672
322.167204590333 426.001027913583
320.238059652666 429.616318843377
321.207427028512 433.684049057088
322.167204590333 437.756299910541
323.277386817316 441.757649982698
324.312366711717 445.794450445503
326.025494465666 449.511571907498
326.38232650052 453.868051371113
327.954639403333 457.651552974661
327.954639403333 462.17624311203
327.954639403333 466.700933249398
329.294597740353 470.593966829462
329.883784341 474.840914316561
329.883784341 479.36560445393
329.883784341 483.890294591298
329.883784341 488.414984728667
327.954639403333 492.030275658461
326.718388250786 495.972196820551
324.45576001861 499.430283676227
323.420780124207 503.467084139032
322.167204590333 507.400838585213
320.123171997629 510.961971457513
316.632895427678 513.84134470606
314.370267195501 517.299431561736
310.87999062555 520.178804810283
307.012293872454 522.007598664827
303.458405362682 524.709902969601
299.678136151324 526.782058408712
295.725186865159 528.373544990008
291.664479283937 529.665077701918
287.733170591022 531.31680261269
283.294598155457 531.556518152598
279.341648869291 533.148004733893
274.816958731923 533.148004733893
270.864009445757 534.739491315188
266.339319308388 534.739491315188
261.81462917102 534.739491315188
257.289939033651 534.739491315188
252.765248896282 534.739491315188
248.240558758914 534.739491315188
243.715868621545 534.739491315188
239.637421616355 533.497337714719
235.238229198011 533.148004733893
231.285279911844 531.556518152598
226.760589774476 531.556518152598
222.235899637107 531.556518152598
218.216749659924 530.149306511959
213.844408844045 529.725229938962
209.805310927406 528.373544990008
205.852361641241 526.782058408712
201.609450642336 525.997703544421
197.374722217706 525.190571827417
193.42177293154 523.599085246122
189.468823645373 522.007598664827
185.515874359207 520.416112083532
181.511875054797 518.966727328336
177.580566361882 517.315002417564
173.208225546003 516.890925844567
169.276916853087 515.239200933795
165.751127928377 512.458679177055
161.855331590221 510.708102774476
158.365055020269 507.828729525929
154.433746327354 506.177004615158
150.511071634916 504.501246270579
147.012161064487 501.645906455839
143.080852371572 499.994181545067
139.590575801621 497.11480829652
137.327947569444 493.656721440844
133.837670999492 490.777348192297
131.575042767316 487.319261336621
128.084766197364 484.439888088074
125.822137965187 480.981801232398
123.559509733011 477.523714376722
121.296881500834 474.065627521047
119.034253268657 470.60754066537
117.677841197667 466.722263377922
115.736645142079 463.112653346889
113.819551322333 459.491681518333
111.890406384667 455.876390588537
111.404057121098 451.580965565603
109.961261447 447.736409521375
109.961261447 443.211719384006
108.299117437893 439.470564177188
108.032116509333 435.071738316843
109.835075369577 431.396963251578
109.961261447 426.93175724968
109.961261447 422.407067112312
111.712366715007 418.707848256033
111.890406384667 414.267086045149
113.782326503811 410.634247330423
114.817306398213 406.597446867618
117.07993463039 403.139360011942
119.342562862567 399.681273156266
121.605191094743 396.22318630059
125.095467664695 393.343813052043
127.358095896872 389.885726196367
130.848372466823 387.00635294782
ID=11278a57..txt

LM=200
127.323565886 381.956779510849
128.10998762728 378.125032052429
129.252710823667 374.461245152392
129.252710823667 370.258778369376
128.036168796211 366.629789677171
127.323565886 362.763244010919
127.323565886 358.560777227904
127.323565886 354.358310444888
127.323565886 350.155843661872
127.323565886 345.953376878857
127.323565886 341.750910095841
127.323565886 337.548443312825
129.252710823667 334.255375737384
129.252710823667 330.052908954368
130.792235375272 326.576174271588
131.578657116553 322.744426813168
133.111000699 319.264307020469
134.379148936889 315.659645503458
135.16557067817 311.827898045039
137.179640757225 308.574864193748
138.898435512 305.182637511129
141.207780915337 302.068796491167
144.449499332167 299.394476247005
146.615015262667 296.212833992378
149.705287828054 293.467122151553
152.947006244884 290.792801907392
156.188724661715 288.118481663231
159.430443078545 285.444161419069
162.672161495376 282.769841174908
165.906464639333 280.092025370023
167.927949991262 276.842487079456
171.169668408093 274.168166835295
173.183738487149 270.915132984005
176.866489026943 269.468461077617
180.108207443774 266.794140833456
183.790957983568 265.34746892707
187.473708523362 263.900797020684
190.715426940193 261.226476776522
194.26615609859 259.412312751118
197.639895896817 257.105484625974
200.955867111014 254.637853007233
204.564364853442 252.984492475426
207.806083270273 250.310172231265
211.047801687103 247.635851987104
214.730552226897 246.189180080717
217.972270643728 243.514859836556
221.655021183522 242.068187930169
225.799207782503 241.905960356871
229.461554386074 240.402492455171
233.632400497332 240.314473775576
237.834867280348 240.314473775576
242.037334063364 240.314473775576
245.668059995176 238.72298719428
249.870526778192 238.72298719428
254.072993561207 238.72298719428
258.275460344223 238.72298719428
261.906186276036 240.314473775576
266.108653059051 240.314473775576
269.817316767724 241.689014295055
273.500067307518 243.135686201441
277.182817847313 244.582358107827
280.424536264143 247.256678351989
283.584305837 248.949883563169
286.121356882993 251.956384109666
289.363075299823 254.630704353828
291.300885587666 257.919687081921
293.230030525333 261.212754657362
293.230030525333 265.415221440378
295.159175463 268.708289015819
296.978129019552 272.053300824538
297.764550760833 275.885048282958
299.017465338333 279.496890949719
299.017465338333 283.699357732734
299.017465338333 287.90182451575
299.017465338333 292.104291298766
299.017465338333 296.306758081781
299.017465338333 300.509224864797
300.814206274248 303.864707706153
302.828276353304 307.117741557444
303.614698094584 310.949489015863
305.62876817364 314.202522867153
306.734045089 317.883961949579
308.663190026666 321.177029525021
308.663190026666 325.379496308037
308.663190026666 329.581963091052
310.592334964333 332.875030666494
310.592334964333 337.077497449509
312.361368700381 340.446041468961
312.521479902 344.573031807966
312.521479902 348.775498590982
312.521479902 352.977965373998
314.279407327728 356.35174490977
314.450624839666 360.473499732456
313.048998869042 364.015239826609
312.521479902 367.969034090914
312.521479902 372.17150087393
310.689733645199 375.510482201868
310.592334964333 379.667035232387
308.663190026666 382.960102807828
308.330468421357 387.005724577126
306.734045089 390.455637166286
306.734045089 394.658103949302
306.734045089 398.860570732317
306.412429794009 402.911428017934
304.804900151333 406.356105090775
303.611937973672 409.996209327644
302.825516232391 413.827956786064
300.946610276 417.144707024674
299.017465338333 420.437774600116
299.017465338333 424.640241383131
297.224532591718 427.997519405485
297.088320400666 432.135775741589
295.651689109157 435.661014322324
295.159175463 439.631310100047
296.239505299405 443.324509239163
297.088320400666 447.126844458505
299.017465338333 450.419912033947
299.017465338333 454.622378816962
300.612840602303 458.072785465713
300.946610276 462.11791317542
302.185684084865 465.736280382553
302.875755213666 469.613447533878
302.875755213666 473.815914316893
302.875755213666 478.018381099909
302.875755213666 482.220847882925
302.875755213666 486.42331466594
302.530240908107 490.462905954458
300.946610276 493.918849024398
300.946610276 498.121315807414
299.017465338333 501.414383382855
297.088320400666 504.707450958297
295.159175463 508.000518533739
293.230030525333 511.29358610918
290.887047030267 514.39157012775
287.645328613437 517.065890371911
283.962578073643 518.512562278297
280.279827533848 519.959234184684
276.241493934143 520.416112083532
272.039027151127 520.416112083532
267.836560368112 520.416112083532
263.634093585096 520.416112083532
259.43162680208 520.416112083532
255.229160019065 520.416112083532
251.026693236049 520.416112083532
246.824226453033 520.416112083532
242.621759670018 520.416112083532
238.600968783307 519.910402634039
234.788566955189 518.824625502236
230.586100172174 518.824625502236
226.383633389158 518.824625502236
222.54687025524 517.806660021818
218.550440674329 517.233138920941
214.347973891314 517.233138920941
210.7172479595 515.641652339646
206.514781176484 515.641652339646
202.884055244671 514.050165758351
199.127270647584 512.809573596823
195.050862529843 512.458679177055
191.420136598029 510.86719259576
187.789410666216 509.275706014465
184.158684734403 507.68421943317
180.52795880259 506.092732851875
177.030767408819 504.129542158504
173.348016869024 502.682870252118
170.106298452194 500.008550007956
166.864580035363 497.334229763795
163.181829495569 495.887557857408
159.940111078738 493.213237613247
156.698392661908 490.538917369086
153.456674245077 487.864597124924
150.214955828247 485.190276880763
146.973237411416 482.515956636602
144.959167332361 479.262922785311
141.71744891553 476.58860254115
138.475730498699 473.914282296989
135.234012081869 471.239962052827
133.219942002813 467.986928201537
129.978223585983 465.312607957375
127.964153506927 462.059574106085
125.394420948333 459.068479629439
123.465276010667 455.775412053996
121.921943269759 452.300472552213
119.907873190704 449.047438700923
119.121451449423 445.215691242503
117.107381370368 441.962657391212
115.74869626 438.400674969214
113.819551322333 435.107607393772
113.52046780875 431.046128623083
111.890406384667 427.612073035315
111.890406384667 423.409606252299
111.890406384667 419.207139469283
111.890406384667 415.004672686268
111.890406384667 410.802205903252
111.890406384667 406.599739120236
113.819551322333 403.306671544794
114.09642221528 399.234721741467
115.74869626 395.811137186337
118.124562373391 392.728654038887
120.138632452447 389.475620187596
123.380350869277 386.801299943435
ID=11278a58..txt

LM=200
127.323565886 381.956779510849
129.252710823667 378.58950564271
130.238540898281 374.777553009279
131.181855761333 370.945558698859
133.111000699 367.578284830721
133.111000699 363.301611755008
133.111000699 359.024938679296
133.111000699 354.748265603583
133.111000699 350.471592527871
133.111000699 346.194919452159
135.040145636667 342.82764558402
135.376214258008 338.709395305875
136.969290574333 335.183698640169
136.969290574333 330.907025564457
136.969290574333 326.630352488744
138.898435512 323.263078620606
139.594530944273 319.314545034127
141.6658426193 316.014288586907
142.756725387333 312.251857808616
144.685870325 308.884583940478
146.652129306609 305.534805638117
149.951089319412 302.813262798026
152.022400994439 299.513006350805
154.093712669467 296.212749903585
156.260739951 292.95761380736
159.463984357298 290.190950616273
161.535296032326 286.890694169053
164.834256045128 284.169151328961
167.835609577 281.307316749954
170.204527732959 278.14735204165
173.503487745762 275.425809201558
177.243479881528 273.931914699242
180.542439894331 271.210371859151
184.011110555147 268.961232238889
187.5813920429 266.994934516743
190.880352055703 264.273391676652
194.62034419147 262.779497174336
198.259098601985 261.003799332413
201.659296340039 258.564059831928
205.399288475805 257.070165329611
209.139280611572 255.576270827295
212.879272747338 254.082376324979
216.783759724534 253.046366425937
220.488691949045 251.454879844642
224.540281277601 250.828341155804
228.470297249267 249.863393263347
232.175229473778 248.271906682052
236.201289807864 247.57430598663
240.156834774 246.680420100757
244.12230620236 245.814165319772
248.138440074222 245.088933519461
252.415113149934 245.088933519461
256.120045374445 243.497446938166
260.396718450157 243.497446938166
264.145363250083 242.027637821515
268.37832375038 241.905960356871
272.654996826092 241.905960356871
276.931669901804 241.905960356871
280.636602126314 243.497446938166
284.913275202027 243.497446938166
289.189948277739 243.497446938166
292.971500938229 244.875654381792
297.152525196959 245.141900546334
300.876485802472 246.680420100757
304.632509468492 248.129689550967
308.286350251492 249.863393263347
311.671461617061 252.345126893374
313.742773292089 255.645383340595
317.041733304892 258.366926180686
319.113044979919 261.667182627906
320.238059652666 265.413523621291
322.167204590333 268.78079748943
324.096349528 272.148071357568
326.025494465666 275.515345225707
326.025494465666 279.79201830142
327.857970016762 283.204862132616
327.954639403333 287.43596524527
327.954639403333 291.712638320983
327.954639403333 295.989311396695
327.954639403333 300.265984472408
327.954639403333 304.54265754812
329.237005026956 308.214823280101
330.080668364208 312.09379333445
331.812929278666 315.55387836011
332.995643376489 319.27301983602
333.742074216333 323.19782530396
333.742074216333 327.474498379673
333.742074216333 331.751171455385
334.972141582499 334.788900053418
333.742074216333 338.485719191662
333.742074216333 342.762392267374
333.742074216333 347.039065343087
333.742074216333 351.315738418799
333.742074216333 355.592411494512
333.742074216333 359.869084570224
333.742074216333 364.145757645936
333.742074216333 368.422430721649
333.742074216333 372.699103797361
333.742074216333 376.975776873074
333.742074216333 381.252449948786
333.742074216333 385.529123024499
333.742074216333 389.805796100211
331.812929278666 393.173069968349
331.812929278666 397.449743044062
331.812929278666 401.726416119774
331.678699889172 405.939813441522
329.883784341 409.370363063626
329.883784341 413.647036139338
327.954639403333 417.014310007476
327.954639403333 421.290983083189
326.025494465666 424.658256951327
324.161423190105 428.056206553361
322.167204590333 431.392804687604
321.246448177824 435.235433054931
320.238059652666 439.036751631455
320.238059652666 443.313424707167
321.760661139267 446.872343217979
322.167204590333 450.957371651018
322.167204590333 455.234044726731
322.167204590333 459.510717802443
322.167204590333 463.787390878155
322.167204590333 468.064063953868
322.167204590333 472.34073702958
321.578698031728 476.339988026942
320.238059652666 479.984683973431
318.663723019447 483.519214528512
317.820059682194 487.398184582861
315.748748007167 490.698441030082
313.677436332138 493.998697477302
311.606124657111 497.298953924523
308.663190026666 500.188327182262
306.23585296928 503.320753211834
302.936892956477 506.042296051926
299.637932943674 508.763838892017
295.897940807908 510.257733394333
292.411956532248 512.458679177055
288.707024307738 514.050165758351
285.002092083228 515.641652339646
280.937972264843 516.233311403598
277.020486783006 517.233138920941
273.016955870346 517.993452070456
269.038881482783 518.824625502236
264.762208407071 518.824625502236
260.485535331358 518.824625502236
256.208862255646 518.824625502236
251.932189179934 518.824625502236
247.655516104221 518.824625502236
243.378843028509 518.824625502236
239.102169952796 518.824625502236
234.946705418812 518.487231790917
231.120564652574 517.233138920941
227.415632428063 515.641652339646
223.285696888549 515.233196621743
219.434027127841 514.050165758351
215.157354052128 514.050165758351
211.452421827619 512.458679177055
207.175748751906 512.458679177055
203.470816527396 510.86719259576
199.52264770506 509.95277462117
195.782655569294 508.458880118853
192.042663433527 506.964985616537
188.079346778154 506.092732851875
184.562679161995 503.977196611904
180.822687026229 502.483302109587
177.082694890462 500.989407607271
173.342702754696 499.495513104955
170.043742741893 496.773970264863
166.421494282296 494.952326782808
163.004790593324 492.558532922456
159.583370684478 490.177867038923
155.965838444755 488.343095580048
152.666878431952 485.621552739956
149.367918419149 482.900009899866
146.068958406346 480.178467059774
142.769998393543 477.456924219683
139.471038380741 474.735381379592
136.969290574333 471.638032588061
134.10076669291 468.71358209228
132.029455017882 465.413325645059
129.252710823667 462.445610191219
127.323565886 459.078336323081
125.394420948333 455.711062454942
123.465276010667 452.343788586803
121.536131073 448.976514718665
119.606986135333 445.609240850527
117.677841197667 442.241966982387
117.677841197667 437.965293906675
115.84294661818 434.553590405817
115.74869626 430.321346962824
115.74869626 426.044673887112
115.74869626 421.768000811399
115.74869626 417.491327735687
115.74869626 413.214654659974
117.033480912012 409.543629258333
117.677841197667 405.570707716124
119.606986135333 402.203433847985
119.606986135333 397.926760772272
121.536131073 394.559486904134
123.465276010667 391.192213035996
124.55075761108 387.427236146494
ID=11278a59..txt

LM=200
113.819551322333 381.956779510849
115.74869626 378.77056900006
117.677841197667 375.584358489271
119.606986135333 372.398147978482
121.536131073 369.211937467693
123.465276010667 366.025726956905
124.181756055023 362.267866036913
125.394420948333 358.743906727753
125.394420948333 354.64829700939
125.394420948333 350.552687291027
125.394420948333 346.457077572664
125.394420948333 342.361467854301
125.394420948333 338.265858135938
125.394420948333 334.170248417575
125.394420948333 330.074638699212
127.323565886 326.888428188424
127.538749448059 322.894256032889
129.252710823667 319.606607959272
130.174385467105 315.945475803491
132.106027645516 312.760442492357
134.037669823927 309.575409181222
135.969312002338 306.390375870087
138.898435512 303.675555405327
140.827580449667 300.489344894538
141.764238537571 296.835275936684
142.756725387333 293.207524665386
144.685870325 290.021314154598
146.331516735029 286.701462396151
147.035510575665 282.937715477888
148.967152754076 279.752682166753
152.126443270262 277.146362462748
154.058085448673 273.961329151613
156.260739951 270.904051089864
159.149018143269 268.169976136473
161.08066032168 264.984942825339
164.239950837866 262.378623121333
166.171593016277 259.193589810198
169.330883532463 256.587270106193
172.490174048649 253.980950402188
176.090496687798 252.602279035957
179.249787203984 249.995959331952
182.850109843133 248.617287965721
186.450432482283 247.238616599491
190.050755121432 245.85994523326
193.297638371048 243.497446938166
196.810368276768 241.874954163024
200.345376105369 240.314473775576
203.869244972529 238.72298719428
207.611336194216 237.738940064333
211.488723558052 237.131500612985
215.584333276415 237.131500612985
219.679942994778 237.131500612985
223.775552713141 237.131500612985
227.377077881817 238.50682464169
231.395031298664 238.72298719428
235.018755283079 240.036519036377
239.014509884187 240.314473775576
242.538378751347 241.905960356871
246.062247618508 243.497446938166
249.861077962641 244.323556163524
253.46140060179 245.702227529754
257.061723240939 247.080898895985
260.221013757125 249.68721859999
263.380304273311 252.293538303996
266.539594789497 254.899858008001
269.698885305683 257.506177712006
272.009436211 260.512593393504
274.789818000279 263.297530727147
276.721460178691 266.482564038281
277.796871024 270.071224925871
279.726015961666 273.25743543666
281.655160899333 276.443645947449
283.220380554559 279.801410889948
283.924374395195 283.565157808211
285.513450774666 286.91167668739
287.442595712333 290.097887198179
289.37174065 293.284097708967
291.300885587666 296.470308219757
293.582585287249 299.490324363884
295.51422746566 302.675357675019
297.445869644071 305.860390986153
299.017465338333 309.215150262912
300.081505663118 312.809171215551
300.946610276 316.496970492063
302.717141682164 319.757951444949
302.875755213666 323.778790721215
304.804900151333 326.965001232004
304.804900151333 331.060610950367
305.533117044709 334.812939118004
306.734045089 338.342431179519
306.941104725981 342.340432954531
308.663190026666 345.624251408671
308.663190026666 349.719861127034
308.663190026666 353.815470845397
308.663190026666 357.91108056376
306.865306124172 361.15916754585
306.734045089 365.192900792912
306.734045089 369.288510511275
306.734045089 373.384120229638
306.734045089 377.479729948001
306.734045089 381.575339666363
306.734045089 385.670949384726
306.734045089 389.766559103089
306.734045089 393.862168821452
308.028135268452 397.347744238739
308.663190026666 401.143989050604
310.592334964333 404.330199561393
311.367765128136 408.060271386401
312.521479902 411.612019790545
314.003401147183 415.009051615799
314.450624839666 418.893840019697
316.379769777333 422.080050530486
316.379769777333 426.175660248848
316.379769777333 430.271269967211
316.379769777333 434.366879685574
318.308914715 437.553090196363
318.308914715 441.648699914726
318.210125895504 445.697740569037
316.379769777333 448.930520143877
316.379769777333 453.02612986224
316.379769777333 457.121739580603
314.450624839666 460.307950091391
314.450624839666 464.403559809754
312.521479902 467.589770320544
310.826872335502 470.886541782624
308.895230157091 474.071575093759
306.96358797868 477.256608404894
305.031945800269 480.441641716028
302.875755213666 483.520822874489
299.941013105673 486.232994731168
296.781722589487 488.839314435173
293.622432073301 491.445634139179
290.022109434152 492.824305505409
286.862818917966 495.430625209414
283.262496278816 496.809296575645
279.662173639667 498.187967941876
276.119383818041 499.726786526694
272.461528361368 500.945310674337
268.499905232518 501.318273107989
264.976036365358 502.909759689284
261.219528320956 503.853676435253
257.356557779834 504.501246270579
253.260948061472 504.501246270579
249.165338343109 504.501246270579
245.069728624746 504.501246270579
241.545859757586 506.092732851875
237.450250039223 506.092732851875
233.926381172063 507.68421943317
229.8307714537 507.68421943317
225.735161735337 507.68421943317
221.688044945754 507.549235470981
218.115683149814 506.092732851875
214.020073431451 506.092732851875
209.924463713088 506.092732851875
206.400594845928 504.501246270579
202.363335381116 504.338823653153
198.781116260404 502.909759689284
195.257247393244 501.318273107989
191.733378526083 499.726786526694
187.962044824518 498.824138188231
184.11389994056 498.135299945399
180.018290222197 498.135299945399
176.279012661143 497.14342076509
172.678690021994 495.764749398859
169.078367382844 494.386078032628
165.478044743694 493.007406666398
161.877722104545 491.628735300167
158.718431588359 489.022415596162
155.11810894921 487.643744229931
151.958818433024 485.037424525926
148.358495793875 483.658753159696
145.199205277689 481.05243345569
141.827473534636 479.037460969856
138.439592122354 477.067442385454
136.507949943942 473.88240907432
133.348659427757 471.276089370314
130.189368911571 468.669769666309
128.25772673316 465.484736355174
125.394420948333 462.738889405239
123.166794038563 459.693383340034
121.235151860153 456.5083500289
119.303509681742 453.323316717766
116.144219165556 450.71699701376
114.212576987145 447.531963702626
113.508583146509 443.768216784362
111.890406384667 440.435415829716
110.872947127462 436.819436554964
109.961261447 433.153595600565
109.46495944619 429.291942718437
108.032116509333 425.871775371414
108.032116509333 421.776165653051
108.032116509333 417.680555934688
108.032116509333 413.584946216325
108.032116509333 409.489336497962
108.032116509333 405.393726779599
108.032116509333 401.298117061236
108.54827928424 397.44582655094
109.961261447 394.016296832085
111.183915303286 390.497046321542
111.890406384667 386.734476602933
ID=11278a60..txt

LM=200
119.606986135333 381.956779510849
120.531851049569 378.010820596499
120.387897844419 374.643575289279
119.606986135333 370.629756812833
117.677841197667 367.157215649352
117.677841197667 362.775275278297
117.677841197667 358.393334907242
117.677841197667 354.011394536188
117.677841197667 349.629454165133
117.677841197667 345.247513794078
117.677841197667 340.865573423023
119.606986135333 337.393032259542
119.606986135333 333.011091888487
120.230705256414 328.923172802918
121.536131073 325.156610353952
123.308083422662 321.609968581348
123.465276010667 317.302128819416
125.394420948333 313.829587655935
127.310326503146 310.350805445429
128.235191417382 306.404846531079
130.387704669394 303.037601223859
131.31256958363 299.091642309509
133.465082835641 295.724397002289
136.845244425427 292.935865302197
138.898435512 289.52179951157
141.15027092945 286.201374687757
144.530432519236 283.412842987665
146.682945771248 280.045597680445
150.063107361033 277.257065980353
153.44326895082 274.468534280262
156.823430540606 271.680002580171
160.203592130392 268.891470880079
163.583753720178 266.102939179988
166.963915309964 263.314407479897
169.764754514667 260.252783122205
172.496590151762 257.158630472585
175.876751741548 254.370098772494
179.256913331334 251.581567072402
183.021600520585 249.863393263347
186.458268633871 247.232152009995
190.27946234662 245.671268647678
193.880458228939 243.497446938166
197.690657748792 241.905960356871
201.500857268644 240.314473775576
205.311056788496 238.72298719428
209.121256308349 237.131500612985
213.503196679404 237.131500612985
217.313396199256 235.54001403169
221.695336570311 235.54001403169
226.077276941365 235.54001403169
230.45921731242 235.54001403169
234.841157683475 235.54001403169
238.779979637399 236.773469736849
243.033297574382 237.131500612985
246.843497094234 238.72298719428
250.684592898611 240.228471486024
254.505786611361 241.78935484834
258.326980324111 243.350238210656
262.084295173644 245.088933519461
265.894494693495 246.680420100757
269.349529339397 249.260536635381
272.943152881998 251.454879844642
276.550884641933 253.609951697788
279.931046231719 256.39848339788
282.083559483731 259.7657287051
285.463721073516 262.554260405192
287.616234325528 265.921505712412
289.76874757754 269.288751019632
293.148909167325 272.077282719724
295.159175463 275.511583263099
297.088320400666 278.98412442658
299.017465338333 282.456665590061
300.531313837596 286.124977555734
300.946610276 290.311147124597
302.381043666069 294.016895384434
302.875755213666 298.165628659133
302.875755213666 302.547569030188
303.927990071003 306.433485734612
304.804900151333 310.402050564723
306.734045089 313.874591728204
307.930233151487 317.692648870531
308.663190026666 321.72907326274
310.592334964333 325.201614426221
311.932476231971 328.95181200645
314.084989483983 332.319057313671
315.009854398219 336.26501622802
316.379769777333 340.001178287718
318.308914715 343.473719451199
319.012097478703 347.52417936394
320.238059652666 351.328200985735
320.238059652666 355.71014135679
322.167204590333 359.182682520271
322.167204590333 363.564622891325
322.167204590333 367.94656326238
322.167204590333 372.328503633435
322.167204590333 376.71044400449
320.378689063622 380.249277892995
320.238059652666 384.564925539025
320.238059652666 388.94686591008
318.831742658687 392.665868243173
318.308914715 396.801347444616
316.982012830215 400.557786071872
316.379769777333 404.655828979152
315.132283001742 408.44970390057
314.450624839666 412.510310513687
314.450624839666 416.892250884742
315.315913082524 420.866294250748
317.468426334536 424.233539557968
318.393291248772 428.179498472318
321.773452838558 430.968030172409
323.925966090569 434.33527547963
326.025494465666 437.727497865627
327.954639403333 441.200039029107
329.155857508828 445.01572500842
329.883784341 449.054520563643
331.812929278666 452.527061727124
331.812929278666 456.909002098179
331.812929278666 461.290942469233
331.812929278666 465.672882840288
331.376108238636 469.848905708775
329.883784341 473.527364374824
328.298730072388 477.162109930345
327.373865158151 481.108068844695
325.22135190614 484.475314151916
322.167204590333 487.417529028748
319.688677064343 490.631091159227
316.379769777333 493.453212148136
314.156002222545 496.786868166539
310.775840632759 499.575399866631
307.020026703651 501.318273107989
303.574485330223 503.924814929038
299.971368515149 506.092732851875
296.373130027687 508.274229991446
292.551936314937 509.835113353762
288.730742602187 511.395996716079
284.730570435739 512.458679177055
280.920370915887 514.050165758351
276.826129340975 514.850998465253
273.004935628225 516.411881827569
268.918031505128 517.233138920941
264.921516079762 518.306000214427
260.725891614221 518.824625502236
256.343951243166 518.824625502236
251.962010872111 518.824625502236
247.580070501056 518.824625502236
243.198130130001 518.824625502236
238.816189758947 518.824625502236
234.434249387892 518.824625502236
230.052309016837 518.824625502236
225.670368645782 518.824625502236
221.4171934767 518.46619722018
217.478228754875 517.233138920941
213.09628838382 517.233138920941
208.714348012765 517.233138920941
204.809322256811 515.905608784239
200.547096421097 515.572373759698
196.712008602006 514.050165758351
192.901809082154 512.458679177055
189.083515282848 510.889723672748
184.821289447134 510.556488648207
181.000095734385 508.99560528589
177.089270151541 507.68421943317
173.279070631689 506.092732851875
169.095482473172 505.540603536716
165.274288760422 503.9797201744
161.453095047672 502.418836812083
158.03827255228 499.726786526694
154.251739745136 498.069421749676
150.87157815535 495.280890049584
147.179414843926 493.360840201513
143.670222852814 490.931474987177
140.290061263028 488.142943287085
136.909899673241 485.354411586994
133.529738083455 482.565879886903
130.149576493669 479.777348186811
126.769414903883 476.98881648672
123.465276010667 474.164447676276
121.236740062086 470.833039479409
117.8565784723 468.044507779317
115.74869626 464.656223393407
113.819551322333 461.183682229927
111.890406384667 457.711141066445
110.474173802029 453.996812943306
109.961261447 449.85665953191
108.032116509333 446.38411836843
108.032116509333 442.002177997375
106.102971571667 438.529636833894
106.102971571667 434.147696462839
106.102971571667 429.765756091784
106.102971571667 425.383815720729
106.102971571667 421.001875349674
106.372608556106 416.747041892773
108.032116509333 413.147393815138
108.032116509333 408.765453444083
109.961261447 405.292912280603
111.299716550827 401.541919842504
112.224581465063 397.595960928155
114.377094717074 394.228715620934
115.74869626 390.493348419106
117.677841197667 387.020807255625
ID=11278b03..txt

LM=200
115.74869626 381.956779510849
115.74869626 377.793031039806
117.261806318612 374.342562873114
118.018361347918 370.535454554246
119.606986135333 367.120584041826
121.536131073 363.866234778357
121.536131073 359.702486307315
122.272229802918 355.885734885904
123.465276010667 352.284388572803
123.465276010667 348.12064010176
123.465276010667 343.956891630717
123.465276010667 339.793143159675
123.465276010667 335.629394688632
123.465276010667 331.465646217589
123.465276010667 327.301897746546
123.465276010667 323.138149275504
125.394420948333 319.883800012034
127.323565886 316.629450748566
129.252710823667 313.375101485097
130.123241816818 309.621721452362
132.107445183899 306.393326740623
135.040145636667 303.612053694691
137.303500255835 300.515250924275
139.287703622917 297.286856212537
142.499555327773 294.637175107927
145.711407032629 291.987494003317
147.69561039971 288.759099291579
150.907462104566 286.109418186969
154.119313809422 283.45973708236
157.331165514278 280.810055977751
160.668674399228 278.510151726661
164.195901046953 276.738342106306
167.407752751809 274.088661001697
170.872956407546 272.14420540148
174.272488284485 270.016947130253
177.485230796024 267.369745657594
181.137223817161 265.945233258809
184.669246035705 264.186772495004
188.001959349836 261.873519387365
191.213811054692 259.223838282755
194.866694882512 257.80180551592
198.078546587368 255.152124411311
201.731430415187 253.730091644476
205.077810052341 251.454879844642
208.669817672181 249.863393263347
212.261825292022 248.271906682052
215.901933603502 246.814312239363
219.554817431322 245.392279472529
223.609589002745 245.088933519461
227.201596622585 243.497446938166
231.365345093628 243.497446938166
235.529093564671 243.497446938166
239.14233293931 241.96506065168
243.236248890094 242.041244491121
246.876857275394 243.497446938166
251.040605746437 243.497446938166
255.07696461948 243.852046116075
258.729848447299 245.27407888291
262.382732275118 246.696111649745
265.980377077 248.271906682052
269.247467807794 250.767825521188
272.900351635614 252.189858288023
276.11220334047 254.839539392633
279.324055045326 257.489220497242
282.535906750182 260.138901601851
285.747758455037 262.788582706461
287.731961822119 266.0169774182
290.943813526975 268.666658522809
292.928016894056 271.895053234548
294.912220261137 275.123447946286
296.896423628218 278.351842658025
297.088320400666 282.42513096229
299.017465338333 285.679480225758
299.166088716137 289.773167614628
300.946610276 293.09757796027
300.946610276 297.261326431312
302.875755213666 300.515675694782
302.875755213666 304.679424165824
302.948863862668 308.808709208967
304.804900151333 312.097521900336
306.734045089 315.351871163804
308.663190026666 318.606220427274
309.658028993217 322.30100166305
310.592334964333 326.024318161785
312.521479902 329.278667425254
314.382990756686 332.564899405395
315.139545785991 336.372007724263
316.379769777333 339.951114423234
317.880304182379 343.407510754869
318.308914715 347.369212157745
318.308914715 351.532960628788
320.238059652666 354.787309892257
320.238059652666 358.9510583633
320.238059652666 363.114806834343
320.238059652666 367.278555305386
320.238059652666 371.442303776428
320.249799403503 375.600518127198
322.167204590333 378.86040151094
322.167204590333 383.024149981982
322.167204590333 387.187898453025
322.167204590333 391.351646924068
322.80492621226 395.214773328666
324.096349528 398.769744658579
324.096349528 402.933493129622
322.167204590333 406.187842393091
322.167204590333 410.351590864133
322.167204590333 414.515339335176
322.167204590333 418.679087806219
322.167204590333 422.842836277262
322.167204590333 427.006584748304
324.096349528 430.260934011773
324.096349528 434.424682482816
326.025494465666 437.679031746285
326.025494465666 441.842780217328
327.954639403333 445.097129480796
327.954639403333 449.260877951839
327.954639403333 453.424626422882
327.954639403333 457.588374893925
327.954639403333 461.752123364967
326.025494465666 465.006472628436
326.025494465666 469.170221099479
324.096349528 472.424570362948
324.096349528 476.588318833991
322.167204590333 479.842668097459
320.789525133473 483.356978269753
318.805321766392 486.585372981491
316.821118399311 489.81376769323
314.450624839666 492.860065151334
311.625063327374 495.691843509578
308.413211622518 498.341524614188
305.201359917662 500.991205718797
301.726851112888 502.909759689284
298.134843493048 504.501246270579
294.542835873208 506.092732851875
290.950828253368 507.68421943317
286.936940778564 508.10136955297
283.195072162485 509.275706014465
279.031323691442 509.275706014465
275.096225049178 509.912171177924
271.275567600559 510.86719259576
267.349425270575 511.528588373818
263.519811509676 512.458679177055
259.356063038633 512.458679177055
255.764055418792 510.86719259576
251.60030694775 510.86719259576
248.008299327909 512.458679177055
243.844550856867 512.458679177055
239.680802385824 512.458679177055
235.517053914781 512.458679177055
231.827278082417 511.139338268021
227.761297823898 510.86719259576
223.597549352855 510.86719259576
219.545530230067 510.556184980842
215.841793261972 509.275706014465
211.67804479093 509.275706014465
207.514296319887 509.275706014465
203.922288700046 507.68421943317
199.958014722078 507.128966159994
196.305130894259 505.706933393159
192.574524989323 504.501246270579
188.999363238619 502.86286785949
185.390509749643 501.318273107989
181.798502129802 499.726786526694
178.206494509962 498.135299945399
174.828860050305 495.947088454376
171.175976222485 494.525055687542
167.964124517629 491.875374582933
164.31124068981 490.453341816098
160.65835686199 489.031309049263
157.005473034171 487.609276282428
153.793621329314 484.959595177819
150.581769624458 482.30991407321
147.369917919603 479.6602329686
144.685870325 477.781490658821
141.732830724702 475.009805490027
138.520979019846 472.360124385417
135.30912731499 469.710443280808
133.111000699 466.582892020093
131.181855761333 463.328542756624
128.128868875972 460.603972752721
126.14466550889 457.375578040983
124.160462141809 454.147183329244
122.176258774728 450.918788617505
121.419703745422 447.111680298638
119.435500378341 443.883285586899
117.45129701126 440.65489087516
115.74869626 437.293748648873
114.710538614872 433.619387844554
113.819551322333 429.875650914362
113.819551322333 425.711902443319
112.440873526954 422.198062887951
111.890406384667 418.293804708807
111.890406384667 414.130056237764
110.171208439035 410.776737931347
110.507869484271 406.96962961248
111.890406384667 403.457609239784
111.890406384667 399.293860768742
111.890406384667 395.130112297699
111.890406384667 390.966363826656
113.819551322333 387.712014563187
ID=11278b04..txt

LM=200
136.969290574333 381.956779510849
136.969290574333 376.961050231519
136.62792272294 372.126241807582
135.040145636667 367.878990880431
133.831258195996 363.453131318573
133.111000699 358.796931529344
132.262242006828 354.201307222435
131.181855761333 349.714872178257
131.181855761333 344.719142898927
133.111000699 340.63281282717
133.111000699 335.63708354784
133.111000699 330.641354268509
134.808518083344 326.445834934022
136.206850346815 322.109279689518
137.605182610286 317.772724445013
139.003514873758 313.436169200509
140.827580449667 309.300304702153
143.027827738476 305.341772318629
145.653808339723 301.583930681254
147.052140603195 297.24737543675
150.473305138 293.8643836227
152.402450075667 289.778053550944
156.157730744709 286.552564131754
158.189884888667 282.514792615005
161.409691947202 279.036880857003
164.035672548448 275.279039219628
167.835609577 272.074600814883
170.515282088716 268.342069552006
173.62304439 264.811339878944
176.994891628984 261.405099884385
179.620872230231 257.64725824701
183.474501169252 254.468130216764
187.328130108274 251.289002186518
190.985348829 248.017286350457
193.807739648541 244.352032518896
197.661368587563 241.17290448865
201.514997526584 237.993776458404
205.809658588569 236.042296765933
210.053202166332 233.948527450395
213.957948589576 230.911689043215
218.329438171386 229.174067706509
222.753426599514 227.582581125214
227.177415027642 225.991094543919
231.60140345577 224.399607962624
236.025391883898 222.808121381328
240.449380312026 221.216634800033
245.343672392362 220.934276209241
249.869098019484 219.625148218738
254.864827298815 219.625148218738
259.860556578145 219.625148218738
264.856285857476 219.625148218738
269.852015136806 219.625148218738
274.198863625018 221.431360018637
278.699991993063 222.808121381328
283.12398042119 224.399607962624
287.082846810973 227.285799096051
291.377507872958 229.237278788522
295.252464003169 232.3570408691
299.525797873964 234.367886511239
303.379426812986 237.547014541485
307.233055752007 240.726142571732
310.592334964333 244.138307135907
313.712665292275 247.663112239353
316.379769777333 251.401568071846
318.308914715 255.487898143603
320.238059652666 259.57422821536
320.238059652666 264.56995749469
321.931974947408 268.767174854745
324.557955548654 272.525016492121
328.411584487676 275.704144522366
331.812929278666 279.096479366568
334.891194027944 282.641114189988
338.744822966965 285.820242220234
341.370803568212 289.578083857609
343.996784169458 293.335925494985
347.24608878 296.799932102629
349.175233717666 300.886262174386
351.104378655333 304.972592246142
353.033523593 309.058922317898
353.033523593 314.054651597229
353.033523593 319.050380876559
354.962668530666 323.136710948316
354.962668530666 328.132440227646
354.962668530666 333.128169506977
354.962668530666 338.123898786307
354.962668530666 343.119628065638
353.033523593 347.205958137395
353.033523593 352.201687416725
353.033523593 357.197416696056
351.104378655333 361.283746767812
350.921126702978 366.193091049829
349.175233717666 370.365806118899
346.89681383826 374.287487931709
345.316943842333 378.538466262412
343.387798904666 382.624796334169
341.458653967 386.711126405926
341.458653967 391.706855685256
341.458653967 396.702584964587
341.458653967 401.698314243917
341.458653967 406.694043523248
341.458653967 411.689772802578
343.387798904666 415.776102874335
345.093223379357 419.967894805269
347.24608878 423.948763017848
349.117536244075 428.062291687149
351.104378655333 432.121423161361
353.033523593 436.207753233118
354.962668530666 440.294083304875
354.962668530666 445.289812584205
354.962668530666 450.285541863536
356.891813468333 454.371871935292
356.891813468333 459.367601214622
357.848897676298 463.912160857441
358.820958406 468.449660565709
358.820958406 473.445389845039
358.820958406 478.44111912437
358.820958406 483.4368484037
358.820958406 488.432577683031
356.891813468333 492.518907754787
354.962668530666 496.605237826544
353.033523593 500.691567898301
351.104378655333 504.777897970057
348.264993176535 508.435140516742
346.866660913063 512.771695761247
344.240680311817 516.529537398622
340.387051372796 519.708665428868
337.761070771549 523.466507066243
333.907441832527 526.645635096489
330.053812893506 529.824763126736
326.200183954484 533.003891156982
321.905522892499 534.955370849453
317.610861830515 536.906850541925
313.551732260138 539.513951059074
309.021539706544 540.809809926867
304.132014552679 541.105437640369
299.708026124551 542.696924221664
295.255492274662 544.208952328731
290.519799089714 544.932783683427
285.864319988965 545.879897384255
281.048412719816 546.380446392819
276.444602281507 547.47138396555
272.018058472883 549.055757439987
267.282365287934 548.346152299007
262.600896145921 547.47138396555
257.60516686659 547.47138396555
252.60943758726 547.47138396555
247.898560425176 546.678475217997
243.189719879801 545.879897384255
238.427174055278 545.230812508605
233.770002172342 544.28841080296
228.955787685381 543.783149799212
224.350284464884 542.696924221664
219.484401315484 542.335487089819
214.930566757426 541.105437640369
210.45404706855 539.660176042652
205.718353883602 538.936344687955
201.658601473041 536.330977896484
197.234613044914 534.739491315188
192.834370697646 533.081905610542
188.539709635661 531.130425918071
184.245048573676 529.1789462256
179.950387511692 527.227466533128
175.655726449706 525.275986840657
171.262423327348 523.599085246122
166.83843489922 522.007598664827
162.330711140787 520.649196101018
158.036050078803 518.697716408547
153.741389016817 516.746236716076
149.887760077796 513.56710868583
145.861974460985 510.86719259576
141.73947007679 508.436500963112
138.898435512 504.780035795806
135.259860536522 501.499531295491
132.633879935275 497.741689658116
130.007899334029 493.983848020741
127.381918732782 490.226006383366
125.394420948333 486.167183852172
123.357605868064 482.131609501486
121.536131073 477.994523708658
119.333293003346 474.037212619606
117.677841197667 469.821863565144
115.74869626 465.735533493388
113.910647875156 461.606260493222
113.739963949459 456.690991641589
111.890406384667 452.567144070545
111.890406384667 447.571414791214
111.890406384667 442.575685511884
111.890406384667 437.579956232553
111.890406384667 432.584226953223
113.520249049604 428.356805746046
113.819551322333 423.502167602135
115.74869626 419.415837530379
116.487597502244 414.768426405404
117.885929765716 410.4318711609
120.511910366962 406.674029523525
123.137890968209 402.916187886149
124.536223231681 398.579632641645
127.162203832927 394.821791004269
129.788184434174 391.063949366895
132.41416503542 387.306107729519
ID=11278b05..txt

LM=200
127.323565886 381.956779510849
131.181855761333 378.722659925646
133.891404430677 374.947023566854
136.969290574333 371.345021547669
140.459242975354 367.937267622859
143.129338078805 364.143032847297
145.799433182256 360.348798071735
146.615015262667 355.680345584139
146.615015262667 350.627427583789
146.615015262667 345.574509583439
146.615015262667 340.521591583089
146.356605203571 335.590488122633
144.685870325 331.325154789963
144.685870325 326.272236789613
144.887179067907 321.314215760301
146.615015262667 317.075799996488
148.544160200333 312.932281203711
148.544160200333 307.879363203361
150.473305138 303.735844410586
152.099412896288 299.449473846845
154.331595013333 295.448806825034
154.98430642764 290.703577081463
156.426753193316 286.330628698772
159.096848296767 282.53639392321
161.766943400218 278.742159147648
164.437038503669 274.947924372085
167.835609577 271.497093275952
171.004877048346 267.93816842809
173.674972151798 264.143933652528
177.481334265333 260.885335312771
180.242810696475 257.134177708533
183.268769078333 253.507696934793
186.810649241152 250.124421764538
189.480744344603 246.330186988976
193.51600173322 243.497446938166
197.717263350018 241.126792989885
202.056038914207 239.138920159227
205.953782355433 235.923398990794
210.292557919623 233.935526160135
214.190301360849 230.720004991702
218.529076925038 228.732132161044
222.597278372442 225.991094543919
227.07845552159 224.399607962624
231.559632670737 222.808121381328
236.040809819885 221.216634800033
240.521986969032 219.625148218738
245.003164118179 218.033661637443
250.056082118529 218.033661637443
255.109000118879 218.033661637443
260.161918119229 218.033661637443
265.00405742768 218.620381055998
269.696013268727 219.625148218738
274.177190417875 221.216634800033
279.230108418225 221.216634800033
283.711285567372 219.625148218738
288.764203567722 219.625148218738
293.24538071687 218.033661637443
298.29829871722 218.033661637443
303.35121671757 218.033661637443
307.832393866718 219.625148218738
312.361102176249 221.084327997424
316.794748165013 222.808121381328
321.27592531416 224.399607962624
325.377428868817 227.047946489399
329.666538761253 229.174067706509
332.386299536457 232.830054095619
336.284042977683 236.045575264051
338.954138081134 239.839810039614
341.458653967 243.712098882718
343.387798904666 247.855617675495
345.736775053713 251.801227973429
347.24608878 256.142655261046
349.175233717666 260.286174053822
351.104378655333 264.429692846598
351.104378655333 269.482610846948
351.104378655333 274.535528847298
353.033523593 278.679047640074
353.378605737896 283.569293866526
354.962668530666 287.8754844332
357.491147607023 291.736477024779
360.161242710474 295.530711800341
361.60368947615 299.903660183032
363.046136241826 304.276608565724
364.608393219 308.593078397079
366.537538156666 312.736597189856
367.373476538855 317.395453713797
368.466683094333 321.933033982982
368.466683094333 326.985951983332
370.395828032 331.129470776107
370.395828032 336.182388776457
370.902765353911 340.996336448641
372.324972969666 345.378825569584
372.324972969666 350.431743569934
372.324972969666 355.484661570284
371.660338536041 360.224270800793
370.395828032 364.68109836341
368.775445004689 368.970167566176
368.466683094333 373.877535156536
366.537538156666 378.021053949312
365.675753045436 382.667726321379
364.608393219 387.217490742438
364.608393219 392.270408742788
364.608393219 397.323326743138
363.588910996056 401.895660673531
362.679248281333 406.519763536264
360.750103343666 410.663282329039
360.750103343666 415.716200329389
360.750103343666 420.769118329739
362.668232844108 424.917829801245
364.608393219 429.056155915291
366.537538156666 433.199674708068
368.223221478911 437.457961342189
368.466683094333 442.396111501193
370.395828032 446.539630293969
370.395828032 451.592548294319
371.537711866066 456.107182087212
372.324972969666 460.788985087446
372.324972969666 465.841903087796
370.395828032 469.985421880572
370.395828032 475.038339880922
368.466683094333 479.181858673698
366.91285015476 483.502299597618
365.470403389083 487.875247980309
364.027956623408 492.248196363001
361.357861519956 496.042431138562
358.820958406 499.899452637578
356.017671313054 503.630900689687
353.347576209604 507.425135465249
350.677481106152 511.219370240811
348.007386002702 515.013605016373
345.316943842333 518.798248186309
341.439547458025 522.023360960368
337.541804016798 525.238882128801
333.203028452609 527.226754959459
329.133835115278 529.965031571303
324.65265796613 531.556518152598
320.18670176004 533.190373451433
315.847926195851 535.178246282091
311.209126518688 536.330977896484
306.727949369541 537.922464477779
301.949535257355 538.686568098516
297.193854220043 539.513951059074
292.712677070896 541.105437640369
287.659759070546 541.105437640369
282.606841070196 541.105437640369
277.553923069846 541.105437640369
272.501005069496 541.105437640369
267.448087069146 541.105437640369
262.966909919998 539.513951059074
257.913991919648 539.513951059074
252.861073919298 539.513951059074
247.808155918948 539.513951059074
242.827714519662 539.312206618724
238.27406076945 537.922464477779
233.709131268319 536.564109295183
228.929323581166 535.8038848023
224.590548016977 533.816011971641
219.810740329823 533.055787478758
215.296434172511 531.556518152598
210.69215707848 530.307690155217
206.334079874215 528.373544990008
201.852902725068 526.782058408712
197.37172557592 525.190571827417
193.337054821722 522.356198832584
188.981112128827 520.416112083532
184.49993497968 518.824625502236
180.018757830533 517.233138920941
175.981952564963 514.404707509952
172.084209123738 511.189186341519
167.745433559548 509.201313510861
163.847690118322 505.985792342428
159.949946677096 502.770271173995
155.611171112907 500.782398343337
151.713427671681 497.566877174903
149.04333256823 493.772642399341
145.145589127004 490.557121230909
142.475494023553 486.762886455346
139.805398920102 482.968651679784
136.969290574333 479.252675571087
134.4652087132 475.38018212866
131.181855761333 471.875037193109
129.125018506297 467.791712577536
126.454923402847 463.997477801974
125.01247663717 459.624529419283
123.465276010667 455.300962022004
121.536131073 451.157443229229
119.606986135333 447.013924436453
118.015041236691 442.711449495646
117.677841197667 437.817487643326
117.585444380888 432.808125516006
115.74869626 428.6210508502
115.74869626 423.56813284985
117.677841197667 419.424614057075
117.677841197667 414.371696056725
117.677841197667 409.318778056375
117.677841197667 404.265860056025
119.606986135333 400.122341263248
120.540928913422 395.509684025959
121.983375679098 391.136735643268
123.465276010667 386.782385677346
ID=11278b06..txt

LM=200
117.677841197667 381.956779510849
115.74869626 377.968210992948
115.74869626 373.070243267473
115.74869626 368.172275541998
115.74869626 363.274307816523
117.677841197667 359.285739298622
117.677841197667 354.387771573147
117.677841197667 349.489803847672
119.606986135333 345.50123532977
119.606986135333 340.603267604295
120.910514636902 336.319783406331
121.536131073 331.716731360919
123.55635563759 327.771097792557
127.323565886 324.648993532691
128.657493313829 320.37983939304
131.181855761333 316.671856496888
133.111000699 312.683287978987
135.040145636667 308.694719461086
137.632120328531 305.018608986878
140.18268916665 301.32297978712
142.73325800477 297.627350587362
145.283826842889 293.931721387604
147.834395681008 290.236092187845
150.384964519128 286.540462988088
152.402450075667 282.593538250926
154.331595013333 278.604969733025
158.036671033485 275.453575388813
160.587239871604 271.757946189055
163.137808709723 268.062316989297
166.916025885617 264.945401396668
169.466594723737 261.24977219691
173.244811899631 258.132856604281
177.023029075525 255.015941011652
180.801246251419 251.899025419023
184.579463427313 248.782109826394
188.357680603207 245.665194233765
192.135897779101 242.548278641136
196.231372093532 240.314473775576
200.133364253853 237.542095793652
204.352613552711 235.652828538799
208.571862851569 233.763561283944
212.791112150426 231.87429402909
216.719024762489 229.174067706509
221.045251636762 227.582581125214
225.371478511035 225.991094543919
229.668109345857 224.317225009674
234.02393225958 222.808121381328
238.350159133852 221.216634800033
243.248126859327 221.216634800033
248.146094584802 221.216634800033
253.044062310277 221.216634800033
257.942030035753 221.216634800033
262.268256910025 222.808121381328
266.594483784297 224.399607962624
270.728577896322 226.525911519655
274.94782719518 228.41517877451
278.726044371074 231.532094367139
281.276613209193 235.227723566897
285.054830385088 238.344639159526
287.442595712333 242.117013958273
290.155968061326 245.735897559042
292.706536899445 249.4315267588
295.159175463 253.173320304402
296.580026237908 257.401498765446
299.017465338333 261.150457340205
300.946610276 265.139025858106
303.004084414491 269.067099971849
305.55465325261 272.762729171607
308.10522209073 276.458358371365
310.655790928849 280.153987571124
313.206359766968 283.849616770881
315.756928605087 287.54524597064
318.307497443207 291.240875170397
320.238059652666 295.228775586167
322.18098678167 299.210847177043
324.731555619789 302.906476376801
326.054476120134 307.180819183689
327.954639403333 311.183049657771
329.883784341 315.171618175672
331.250885958941 319.425133997221
332.573806459286 323.699476804108
333.89672695963 327.973819610995
335.671219154 332.03529145485
336.542567960318 336.52250522477
337.600364091666 340.921827698227
337.600364091666 345.819795423702
337.600364091666 350.717763149177
337.600364091666 355.615730874652
337.600364091666 360.513698600127
339.529509029333 364.502267118028
339.664769773854 369.336472908626
341.458653967 373.388803361404
341.458653967 378.286771086879
341.458653967 383.184738812354
341.458653967 388.082706537829
341.458653967 392.980674263304
341.464051087045 397.876097785595
343.387798904666 401.86721050668
341.458653967 405.855779024582
339.529509029333 409.844347542483
337.600364091666 413.832916060383
335.671219154 417.821484578285
335.671219154 422.71945230376
335.671219154 427.617420029235
337.600364091666 431.605988547137
339.164824426586 435.766469440452
340.487744926931 440.040812247339
343.03831376505 443.736441447097
344.361234265394 448.010784253984
345.684154765738 452.285127060872
348.234723603858 455.980756260629
350.785292441977 459.676385460388
351.104378655333 464.423935897919
353.033523593 468.41250441582
354.75405394301 472.49941388105
356.076974443354 476.773756687937
356.891813468333 481.287609177098
358.820958406 485.276177694998
360.045735944387 489.596785108599
360.750103343666 494.162713938375
360.750103343666 499.06068166385
360.750103343666 503.958649389325
360.750103343666 508.8566171148
359.750461592323 513.283353571552
358.820958406 517.743153358178
358.820958406 522.641121083653
356.891813468333 526.629689601553
354.962668530666 530.618258119454
351.908210752826 534.076353998859
348.129993576932 537.193269591488
344.065729643397 539.513951059074
339.739502769125 541.105437640369
335.413275894852 542.696924221664
330.515308169377 542.696924221664
325.617340443902 542.696924221664
320.719372718427 542.696924221664
316.393145844155 544.28841080296
311.49517811868 544.28841080296
306.597210393205 544.28841080296
301.69924266773 544.28841080296
296.801274942255 544.28841080296
292.475048067982 545.879897384255
287.577080342507 545.879897384255
282.679112617032 545.879897384255
277.781144891557 545.879897384255
273.454918017284 544.28841080296
268.556950291809 544.28841080296
263.658982566334 544.28841080296
258.761014840859 544.28841080296
253.863047115384 544.28841080296
248.965079389909 544.28841080296
244.638852515637 542.696924221664
240.061456629114 541.80458675975
235.842207330257 539.915319504896
231.181925908435 539.253700587816
226.762204167343 537.922464477779
222.302395187756 536.702814415884
218.083145888898 534.813547161029
213.783523544526 533.148004733893
209.457296670253 531.556518152598
205.13106979598 529.965031571303
200.804842921707 528.373544990008
196.545867271646 526.594859224533
192.326617972788 524.705591969679
188.10736867393 522.816324714825
184.07167627582 520.416112083532
180.109902199179 517.810141867342
176.331685023284 514.693226274713
172.236477355408 512.458679177055
168.334218548533 509.68704342723
164.556001372639 506.570127834601
160.777784196745 503.453212241972
158.189884888667 499.775180631247
154.448998182731 496.640667449584
150.670781006837 493.523751856955
148.120212168718 489.828122657198
144.685870325 486.549104182364
142.756725387333 482.560535664463
140.46850565436 478.741235057923
138.898435512 474.583398628661
136.969290574333 470.594830110759
136.499744153327 465.918206637261
135.040145636667 461.708293867383
135.040145636667 456.810326141907
135.040145636667 451.912358416432
135.040145636667 447.014390690957
136.512204608404 442.810351781436
136.969290574333 438.12785444758
136.969290574333 433.229886722105
136.969290574333 428.33191899663
134.589991214435 424.555553339629
132.039422376315 420.859924139871
130.716501875971 416.585581332984
128.165933037852 412.889952133226
126.843012537508 408.615609326338
124.292443699388 404.91998012658
121.741874861269 401.224350926822
119.606986135333 397.332770060996
119.096033860581 392.675665313048
117.677841197667 388.446233817619
ID=11278b07..txt

LM=200
125.394420948333 381.956779510849
127.323565886 378.551824608075
129.252710823667 375.146869705301
129.252710823667 370.832515594952
129.252710823667 366.518161484604
129.252710823667 362.203807374256
129.252710823667 357.889453263907
129.252710823667 353.575099153559
129.252710823667 349.260745043211
129.252710823667 344.946390932862
129.252710823667 340.632036822514
131.181855761333 337.227081919739
131.181855761333 332.912727809391
133.111000699 329.507772906617
133.92969466661 325.579351253106
135.040145636667 321.788463893494
136.969290574333 318.383508990719
139.00318107036 315.027931159573
141.103559317535 311.703695664106
143.203937564709 308.379460168638
146.53196414966 305.6339382803
148.632342396835 302.309702784832
150.73272064401 298.985467289364
152.833098891185 295.661231793896
154.933477138359 292.336996298428
158.189884888667 289.557713280898
160.361881970484 286.267238914622
163.689908555434 283.521717026284
167.017935140384 280.776195137945
169.118313387559 277.451959642477
172.446339972509 274.706437754139
175.774366557459 271.9609158658
179.102393142409 269.215393977461
182.430419727359 266.469872089123
185.924571317206 264.186772495004
189.527505020222 262.206476650221
192.855531605171 259.460954761882
196.183558190122 256.715432873544
199.952616898035 255.19755932298
203.280643482985 252.452037434641
206.665028318474 249.863393263347
210.40764157762 248.271906682052
214.146787483762 246.670768445175
217.892868095911 245.088933519461
221.243872776625 242.407373006273
225.012931484539 240.889499455709
228.548967022146 238.72298719428
232.551048900365 237.853752354582
236.60593439164 237.131500612985
240.920288501988 237.131500612985
245.234642612337 237.131500612985
249.548996722685 237.131500612985
253.863350833033 237.131500612985
258.177704943382 237.131500612985
262.021684716505 238.44082536091
266.234672312876 238.72298719428
270.000834255295 240.248924124263
273.769892963209 241.766797674826
277.462512090313 243.497446938166
280.866978256072 246.030193113729
284.636036963985 247.548066664292
288.118611016548 249.863393263347
291.733122256849 251.811462103194
295.061148841799 254.556983991533
297.161527088974 257.881219487001
299.261905336149 261.205454982468
301.362283583324 264.529690477936
303.462661830499 267.853925973404
305.563040077674 271.178161468872
306.734045089 274.940503644516
308.536148234249 278.405346066937
309.408878143649 282.308295169533
310.592334964333 286.064767560414
312.521479902 289.469722463188
314.450624839666 292.874677365963
315.355094456799 296.762664365662
317.455472703974 300.08689986113
318.308914715 303.998941281859
319.200932522774 307.892798066323
320.238059652666 311.718250294982
322.167204590333 315.123205197756
322.167204590333 319.437559308105
324.096349528 322.842514210879
326.019878745324 326.25011636505
326.025494465666 330.561823224002
327.954639403333 333.966778126776
327.954639403333 338.281132237125
327.954639403333 342.595486347473
327.954639403333 346.909840457821
327.954639403333 351.22419456817
327.954639403333 355.538548678518
327.954639403333 359.852902788866
327.954639403333 364.167256899215
327.954639403333 368.481611009563
327.954639403333 372.795965119911
327.954639403333 377.11031923026
327.954639403333 381.424673340608
326.025494465666 384.829628243382
326.025494465666 389.14398235373
324.519259875365 392.748297256503
324.096349528 396.863291366853
324.096349528 401.177645477202
322.167204590333 404.582600379976
322.167204590333 408.896954490325
320.238059652666 412.301909393099
320.238059652666 416.616263503447
320.238059652666 420.930617613796
322.167204590333 424.33557251657
323.811428614569 427.874839179874
324.096349528 432.054881529692
326.025494465666 435.459836432468
326.429618342769 439.583686487665
327.954639403333 443.17914544559
329.402726499344 446.810871085729
329.883784341 450.898454458712
329.883784341 455.212808569061
329.883784341 459.527162679409
329.883784341 463.841516789757
329.883784341 468.155870900106
328.81140773958 471.964706522697
327.954639403333 475.875179913228
326.025494465666 479.280134816002
326.025494465666 483.59448892635
324.096349528 486.999443829125
322.167204590333 490.4043987319
319.892083269855 493.646260316891
317.79170502268 496.970495812359
314.46367843773 499.716017700697
312.363300190555 503.040253196165
309.035273605605 505.785775084504
305.402934788771 507.68421943317
301.938188312741 510.049170523406
298.169129604828 511.56704407397
294.746835862536 514.050165758351
291.00422260339 515.641652339646
286.861953481088 516.120664725661
283.092894773174 517.638538276225
279.20464197475 518.824625502236
274.890287864402 518.824625502236
271.147674605256 520.416112083532
266.833320494908 520.416112083532
262.924504864716 521.544961015718
258.776353125414 522.007598664827
254.461999015065 522.007598664827
250.147644904717 522.007598664827
245.833290794369 522.007598664827
241.518936684021 522.007598664827
237.204582573672 522.007598664827
232.890228463324 522.007598664827
228.575874352976 522.007598664827
224.592655263858 521.085857736611
220.518906983481 520.416112083532
216.204552873133 520.416112083532
212.403414894191 518.987533760469
208.147585503639 518.824625502236
203.983233232437 518.407083334891
200.090618134145 517.233138920941
196.348004874999 515.641652339646
192.235024985732 515.081111020976
188.465966277819 513.563237470412
184.696907569906 512.045363919848
180.927848861992 510.527490369284
177.158790154079 509.009616818721
173.389731446165 507.491743268157
170.061704861216 504.746221379818
166.292646153302 503.228347829255
162.964619568352 500.482825940916
159.195560860438 498.964952390353
155.867534275489 496.219430502014
152.539507690539 493.473908613675
149.211481105589 490.728386725337
145.442422397675 489.210513174773
142.114395812725 486.464991286434
138.898435512 483.666641335217
136.685990980601 480.395233902628
133.357964395651 477.649712014289
131.257586148475 474.325476518822
129.157207901301 471.001241023354
127.056829654125 467.677005527886
124.956451406951 464.352770032419
122.856073159776 461.028534536951
120.7556949126 457.704299041483
119.606986135333 453.931446417821
117.677841197667 450.526491515047
115.74869626 447.121536612272
115.74869626 442.807182501924
113.819551322333 439.40222759915
113.819551322333 435.087873488802
113.819551322333 430.773519378453
113.819551322333 426.459165268105
113.819551322333 422.144811157757
113.819551322333 417.830457047408
113.819551322333 413.51610293706
113.819551322333 409.201748826712
115.74869626 405.796793923938
115.74869626 401.482439813589
117.677841197667 398.077484910815
118.391789606917 394.099686185676
120.492167854092 390.775450690208
121.536131073 386.953220994918
ID=11278b08..txt

LM=200
123.465276010667 381.956779510849
125.478649819816 378.7043200613
127.323565886 375.372449606922
127.323565886 371.170885447385
127.323565886 366.969321287847
127.323565886 362.76775712831
129.252710823667 359.475592176347
129.252710823667 355.274028016809
129.252710823667 351.072463857272
129.252710823667 346.870899697735
131.181855761333 343.578734745771
131.181855761333 339.377170586233
131.666333329386 335.403989223588
133.111000699 331.883441474733
134.46543260991 328.320356717362
135.251158081284 324.489183660685
136.969290574333 321.097547411269
138.898435512 317.805382459305
140.827580449667 314.513217507342
142.756725387333 311.221052555378
144.685870325 307.928887603415
146.615015262667 304.636722651452
149.34477474533 301.721967513845
151.35814855448 298.469508064297
154.331595013333 295.669627003135
156.612544510554 292.543302772328
159.853566657478 289.869556929909
161.866940466628 286.617097480361
165.107962613552 283.943351637941
167.121336422701 280.690892188393
170.362358569626 278.017146345974
173.60338071655 275.343400503554
175.6167545257 272.090941054005
178.857776672624 269.417195211586
182.323795484465 267.369745657594
185.780853089437 265.297351864522
189.021875236361 262.623606022103
192.262897383285 259.949860179683
195.944951653173 258.503762675039
199.185973800097 255.830016832619
202.868028069985 254.383919327975
206.109050216909 251.710173485555
209.791104486797 250.264075980911
213.473158756685 248.817978476267
217.155213026573 247.371880971622
220.837267296461 245.925783466978
224.738193482078 245.088933519461
228.368016790413 243.497446938166
232.56958094995 243.497446938166
236.771145109488 243.497446938166
240.972709269025 243.497446938166
245.174273428563 243.497446938166
248.816807800495 245.053551252991
252.939894193346 245.272000419861
256.635484204769 246.680420100757
260.304002733122 248.16419542915
263.98605700301 249.610292933795
267.668111272898 251.056390438439
271.350165542786 252.502487943083
274.59118768971 255.176233785503
277.832209836635 257.849979627922
281.073231983559 260.523725470341
283.584305837 263.541569045753
285.513450774666 266.833733997717
287.442595712333 270.12589894968
289.37174065 273.418063901643
291.140101029306 276.786022718084
291.925826500681 280.617195774762
293.230030525333 284.203957965107
295.159175463 287.496122917071
295.51065125258 291.532001337665
297.088320400666 294.989852028572
297.088320400666 299.191416188109
297.867827666703 303.025520507699
299.017465338333 306.68514529961
300.946610276 309.977310251573
302.680300756376 313.361612463473
303.466026227751 317.192785520151
305.4794000369 320.445244969699
308.663190026666 323.145970059427
310.592334964333 326.438135011391
312.521479902 329.730299963354
314.450624839666 333.022464915318
315.546269082648 336.707542217442
316.379769777333 340.516194026818
318.308914715 343.808358978782
320.238059652666 347.100523930746
321.144467643695 350.874807229894
322.167204590333 354.594253042246
322.167204590333 358.795817201784
322.167204590333 362.997381361321
322.167204590333 367.198945520858
322.167204590333 371.400509680396
322.167204590333 375.602073839933
322.167204590333 379.80363799947
321.814731117074 383.839046111831
320.238059652666 387.297367110971
318.308914715 390.589532062935
317.0022580274 394.175138067606
316.216532556026 398.006311124284
314.450624839666 401.375426126398
312.521479902 404.667591078363
311.404059466352 408.342403080058
310.592334964333 412.161320189863
308.663190026666 415.453485141826
308.663190026666 419.655049301364
306.734045089 422.947214253328
304.804900151333 426.239379205291
303.006761624781 429.593300598737
302.875755213666 433.733108316791
300.946610276 437.025273268755
300.946610276 441.226837428292
300.946610276 445.42840158783
302.815086284092 448.749165882125
302.875755213666 452.922130699331
302.875755213666 457.123694858868
302.875755213666 461.325259018406
302.875755213666 465.526823177943
302.875755213666 469.72838733748
302.875755213666 473.929951497018
301.119290856944 477.303518100256
300.946610276 481.423680608519
299.017465338333 484.715845560482
298.76211444282 488.797037270289
296.74874063367 492.049496719837
295.159175463 495.501739623947
292.721993015372 498.554415618935
290.708619206222 501.806875068483
288.695245397072 505.059334518032
285.513450774666 507.761000224227
283.440849440999 510.98553981
281.427475631849 514.237999259548
278.186453484925 516.911745101967
274.945431338001 519.585490944387
271.614008306931 522.007598664827
267.984184998595 523.599085246122
264.3403006513 525.151431796095
260.658246381412 526.59752930074
256.522974222388 526.782058408712
252.853105718673 528.262075972254
248.691586754516 528.373544990008
245.047965055933 529.926622643768
240.860199286644 529.965031571303
236.658635127107 529.965031571303
232.678705877379 529.34809299823
228.827247659234 528.373544990008
224.625683499697 528.373544990008
220.995860191362 526.782058408712
216.794296031825 526.782058408712
213.16447272349 525.190571827417
208.962908563953 525.190571827417
205.333085255618 523.599085246122
201.458143226421 522.689906312173
197.501697787745 522.007598664827
193.87187447941 520.416112083532
190.242051171076 518.824625502236
186.612227862741 517.233138920941
182.982404554406 515.641652339646
179.365817607093 514.013321284306
175.722757937736 512.458679177055
172.092934629401 510.86719259576
168.760686920393 508.447380432598
165.078632650505 507.001282927953
161.396578380618 505.555185423309
158.145382247265 502.909759689284
154.473501963805 501.435342076245
151.232479816881 498.761596233826
147.991457669957 496.087850391406
144.750435523032 493.414104548987
141.509413376108 490.740358706568
138.268391229184 488.066612864148
135.027369082259 485.392867021728
131.786346935335 482.71912117931
129.772973126186 479.466661729761
127.323565886 476.419748503784
124.518577170112 473.540456437793
122.505203360962 470.287996988244
119.606986135333 467.452652855468
117.677841197667 464.160487903504
115.74869626 460.868322951541
114.451708124364 457.27815919005
113.66598265299 453.446986133373
111.890406384667 450.082428888076
109.961261447 446.790263936113
109.961261447 442.588699776575
108.032116509333 439.296534824612
108.032116509333 435.094970665075
108.032116509333 430.893406505538
108.032116509333 426.691842346
108.032116509333 422.490278186463
108.032116509333 418.288714026926
108.032116509333 414.087149867388
109.813582213021 410.72536890279
109.961261447 406.593420755887
111.890406384667 403.301255803924
113.39840696492 399.810563339886
115.41178077407 396.558103890338
117.425154583219 393.305644440789
118.210880054593 389.474471384112
120.224253863742 386.222011934563
ID=11278b09..txt

LM=200
125.394420948333 381.956779510849
125.394420948333 377.239942089972
127.323565886 373.43250387667
127.323565886 368.715666455794
127.323565886 363.998829034917
127.323565886 359.281991614041
127.323565886 354.565154193164
127.323565886 349.848316772288
127.323565886 345.131479351411
127.323565886 340.414641930535
127.323565886 335.697804509658
127.323565886 330.980967088782
129.252710823667 327.173528875479
132.182474285311 323.837782381664
133.365673646958 319.678705314028
135.040145636667 315.751214235572
136.969290574333 311.943776022268
138.898435512 308.136337808966
139.326119431319 303.621110650609
141.73696713074 300.040747190101
144.147814830161 296.460383729593
146.615015262667 292.906584955756
148.969510229003 289.299656808577
151.380357928425 285.719293348069
153.791205627846 282.138929887561
156.202053327268 278.558566427054
158.189884888667 274.778793096817
161.02374872611 271.397839506038
164.662244763306 268.396189652659
167.835609577 265.175276872057
170.711588499924 261.814176338773
174.35008453712 258.812526485394
177.988580574316 255.810876632015
181.627076611512 252.809226778636
185.265572648708 249.807576925258
189.345100808868 248.033575409654
193.004076931652 245.088933519461
197.149173501327 243.497446938166
201.294270071001 241.905960356871
205.222181326544 239.709921009463
209.301709486703 237.935919493859
213.15781892882 235.54001403169
217.019733684059 233.160268124877
221.099261844219 231.386266609273
225.178790004379 229.612265093669
229.699350287502 229.06591191584
233.88330177719 227.582581125214
238.028398346865 225.991094543919
242.745235767741 225.991094543919
246.890332337415 224.399607962624
251.607169758292 224.399607962624
256.324007179168 224.399607962624
260.469103748842 225.991094543919
264.981768306563 226.559426107589
269.331037739393 227.582581125214
273.476134309067 229.174067706509
277.621230878742 230.765554287804
281.740913070165 232.427783832229
285.379409107362 235.429433685608
289.017905144558 238.431083538986
291.428752843979 242.011446999495
293.8396005434 245.591810460002
296.250448242822 249.17217392051
298.661295942243 252.752537381018
300.946610276 256.392077288578
302.875755213666 260.199515501881
304.666190702732 264.072341369671
305.849390064378 268.231418437307
306.734045089 272.531229349362
308.663190026666 276.338667562665
309.398988149317 280.708649640219
310.592334964333 284.862943196843
312.521479902 288.670381410146
314.176234572031 292.607167236
315.359433933677 296.766244303637
317.770281633099 300.346607764145
320.18112933252 303.926971224653
322.167204590333 307.707572476658
324.096349528 311.515010689961
326.186024093009 315.246775213306
328.59687179243 318.827138673813
329.883784341 322.937325329868
331.812929278666 326.744763543171
333.742074216333 330.552201756474
334.55731757679 334.884733337232
335.671219154 339.076477390652
335.671219154 343.793314811529
335.671219154 348.510152232405
335.671219154 353.226989653282
335.671219154 357.943827074158
335.671219154 362.660664495035
335.671219154 367.377501915912
333.742074216333 371.184940129214
332.274568165267 375.20999498161
331.09136880362 379.369072049247
328.680521104199 382.949435509755
327.954639403333 387.324092189998
326.025494465666 391.1315304033
325.13092301926 395.426666712666
324.096349528 399.65580603748
322.167204590333 403.463244250783
322.167204590333 408.180081671659
320.238059652666 411.987519884961
319.214926211028 416.222052050851
318.308914715 420.511795519141
316.379769777333 424.319233732443
316.379769777333 429.03607115332
316.379769777333 433.752908574196
318.232961814095 437.596150996165
320.238059652666 441.367785000801
321.827008875163 445.33559152431
323.010208236809 449.494668591947
324.096349528 453.699498848283
324.096349528 458.416336269159
326.025494465666 462.223774482462
326.025494465666 466.940611903339
327.954639403333 470.748050116641
327.954639403333 475.464887537517
327.071971713882 479.765635279664
326.025494465666 483.989163171696
326.025494465666 488.706000592573
324.096349528 492.513438805876
323.566822605071 496.980657157341
322.167204590333 501.037714440055
320.238059652666 504.845152653357
318.308914715 508.65259086666
316.378728482936 512.45953821363
313.967880783515 516.039901674138
310.329384746318 519.041551527517
306.690888709123 522.043201380896
303.052392671926 525.044851234275
299.41389663473 528.046501087654
295.33436847457 529.820502603258
291.25484031441 531.594504118861
287.175312154251 533.368505634465
282.951000733465 534.739491315188
278.234163312588 534.739491315188
274.089066742914 536.330977896484
269.94397017324 537.922464477779
265.227132752364 537.922464477779
261.082036182689 539.513951059074
256.365198761813 539.513951059074
251.648361340936 539.513951059074
247.372333852067 538.286921207673
242.786427350386 537.922464477779
238.641330780711 539.513951059074
234.496234211037 537.922464477779
229.77939679016 537.922464477779
225.062559369284 537.922464477779
220.91746279961 536.330977896484
216.772366229936 534.739491315188
212.53094795597 533.416123934306
207.910432239385 533.148004733893
203.489827389723 532.323417578648
199.048498248835 531.556518152598
194.903401679161 529.965031571303
191.251242909244 527.001413031837
186.730682626121 526.455059854007
182.651154465961 524.681058338404
178.894756251667 522.007598664827
174.492098145641 521.133055307197
170.412569985482 519.359053791592
166.459466542645 517.233138920941
162.253513665162 515.811050760385
158.173985505002 514.037049244781
154.535489467806 511.035399391402
150.455961307646 509.261397875798
146.81746527045 506.25974802242
142.73793711029 504.485746506815
139.099441073094 501.484096653437
135.460945035898 498.482446800058
131.822448998702 495.480796946679
128.183952961505 492.479147093301
124.545456924309 489.477497239922
121.536131073 486.179256468306
118.496113187691 482.895483926035
115.74869626 479.473779249275
113.674417788849 475.73475700502
111.890406384667 471.858902822669
111.308019065556 467.416602869746
109.961261447 463.334627188491
107.713972004488 459.677162341601
105.303124305068 456.096798881093
102.892276605646 452.516435420585
102.244681696333 448.104874335281
102.244681696333 443.388036914404
102.244681696333 438.671199493528
102.244681696333 433.954362072651
103.830138581927 429.984909261013
104.173826634 425.430086438473
104.173826634 420.713249017596
106.102971571667 416.905810804294
107.335287690738 412.769887383336
109.746135390159 409.189523922828
110.929334751806 405.030446855191
113.340182451226 401.450083394683
115.74869626 397.868619737781
118.161877850069 394.289356473668
121.536131073 391.163142518749
123.465276010667 387.355704305447
ID=11278b10..txt

LM=200
125.394420948333 381.956779510849
127.323565886 378.476111647938
128.48433673716 374.633232127547
129.252710823667 370.60537671454
129.252710823667 366.215309644055
129.252710823667 361.825242573569
129.252710823667 357.435175503083
130.684708689239 353.720152437209
131.181855761333 349.564440569685
131.319327802516 345.239177839648
133.111000699 341.693705636288
133.111000699 337.303638565802
135.040145636667 333.822970702891
135.040145636667 329.432903632405
135.040145636667 325.042836561919
135.678481817897 320.953681261224
136.969290574333 317.172101628521
138.898435512 313.69143376561
140.927179670025 310.257716989835
143.085961733325 306.885300101748
144.685870325 303.249430176874
146.615015262667 299.768762313962
148.544160200333 296.28809445105
150.493441648754 292.816918942272
152.652223712055 289.444502054185
154.811005775356 286.072085166098
158.189884888667 283.274822206977
160.356218239732 279.905964997054
162.515000303033 276.533548108967
165.901430704108 273.73984482801
169.287861105185 270.946141547052
171.693899452333 267.690281307566
174.833073569561 264.780021378008
177.481334265333 261.638344789316
180.378286033937 258.613901208964
182.537068097238 255.241484320877
185.923498498314 252.447781039919
189.385125401863 249.863393263347
193.137391423429 248.088022815779
196.964853947468 246.521967872596
200.792316471507 244.955912929413
204.619778995547 243.389857986231
208.447241519586 241.823803043048
212.295082717563 240.314473775576
216.685149788048 240.314473775576
221.075216858534 240.314473775576
225.46528392902 240.314473775576
229.348682631637 241.724825872918
233.673677218789 241.905960356871
237.885671925643 242.401639083733
241.882070508558 243.497446938166
245.700396727841 245.088933519461
249.518722947124 246.680420100757
253.1955220218 248.665858856464
256.581952422876 251.459562137422
259.968382823952 254.253265418379
262.363711522666 257.514174187714
265.513595288329 260.419385587424
267.672377351629 263.791802475511
270.080291273333 267.046778568875
272.009436211 270.527446431787
274.148723541531 273.909053139771
276.307505604832 277.281470027857
278.466287668133 280.653886915944
281.655160899333 283.54071867586
283.584305837 287.021386538772
286.170282195811 290.192423973075
289.556712596887 292.986127254033
291.715494660187 296.35854414212
295.101925061263 299.152247423077
297.260707124563 302.524664311164
299.017465338333 306.086595301095
300.946610276 309.567263164007
302.875755213666 313.047931026919
304.804900151333 316.52859888983
306.734045089 320.009266752742
307.758102828819 323.916592853942
308.663190026666 327.88000168614
310.592334964333 331.360669549051
310.592334964333 335.750736619537
312.521479902 339.231404482449
314.450624839666 342.712072345361
314.572553519749 347.044662218109
316.379769777333 350.582807278759
316.379769777333 354.972874349244
316.379769777333 359.36294141973
316.379769777333 363.753008490216
316.379769777333 368.143075560702
316.379769777333 372.533142631187
316.379769777333 376.923209701673
316.379769777333 381.313276772159
316.379769777333 385.703343842645
316.379769777333 390.09341091313
316.379769777333 394.483477983616
316.379769777333 398.873545054102
316.379769777333 403.263612124588
316.379769777333 407.653679195073
316.379769777333 412.043746265559
316.379769777333 416.433813336045
318.125343475941 420.00101670807
318.308914715 424.304548269442
320.238059652666 427.785216132355
322.167204590333 431.265883995266
324.096349528 434.746551858178
326.025494465666 438.22721972109
327.395090842422 441.971658857977
327.954639403333 446.097954654488
327.954639403333 450.488021724973
327.954639403333 454.878088795459
327.954639403333 459.268155865945
327.954639403333 463.658222936431
327.954639403333 468.048290006916
327.954639403333 472.438357077402
326.025494465666 475.919024940314
325.04457778561 479.846687743437
324.096349528 483.789759873712
322.167204590333 487.270427736623
322.167204590333 491.660494807109
321.320042883507 495.6512097243
320.238059652666 499.531229740506
318.308914715 503.011897603419
318.308914715 507.401964673904
315.140211305853 510.298304490905
312.981429242553 513.670721378992
309.594998841477 516.46442465995
306.208568440401 519.258127940907
302.822138039326 522.051831221865
299.43570763825 524.845534502822
295.60824511421 526.411589446005
291.780782590171 527.977644389188
287.532942635619 528.373544990008
283.684825419129 529.882105937779
279.416330772126 530.220512543186
275.506223126567 531.556518152598
271.687896907283 533.148004733893
267.297829836798 533.148004733893
263.479503617514 534.739491315188
259.396953906002 533.883492046826
255.271110327745 533.148004733893
251.30099673496 531.979030498236
247.062717037976 531.556518152598
242.67264996749 531.556518152598
238.282582897004 531.556518152598
234.464256677721 533.148004733893
230.074189607235 533.148004733893
226.255863387952 531.556518152598
221.865796317466 531.556518152598
217.47572924698 531.556518152598
213.657403027697 529.965031571303
209.267335957211 529.965031571303
205.229619863854 528.98423432579
201.058942667442 528.373544990008
197.133662692812 527.0797727772
192.850549377674 526.782058408712
188.596673398806 526.402959566384
184.642156087905 525.190571827417
180.823829868622 523.599085246122
177.005503649338 522.007598664827
173.187177430055 520.416112083532
169.368851210772 518.824625502236
165.190866131607 518.234278245063
161.363403607568 516.66822330188
157.913872552922 514.050165758351
154.09554633364 512.458679177055
150.322048158414 510.742410134557
146.935617757338 507.9487068536
143.549187356262 505.155003572642
140.162756955186 502.361300291684
136.77632655411 499.567597010727
133.389896153035 496.773893729769
130.003465751959 493.980190448811
126.617035350883 491.186487167854
124.458253287583 487.814070279767
121.536131073 484.801492051354
118.913040823206 481.647950110723
116.754258759905 478.275533222636
115.74869626 474.359488462618
113.664342971078 470.951985839333
111.890406384667 467.398152736794
109.961261447 463.917484873882
108.41564511895 460.256021567944
108.032116509333 456.046749940485
108.032116509333 451.656682869999
108.032116509333 447.266615799513
108.032116509333 442.876548729028
108.032116509333 438.486481658542
108.324796901772 434.234384168133
109.961261447 430.615746725144
111.414712690599 426.91083678483
113.573494753899 423.538419896743
115.732276817201 420.166003008656
117.677841197667 416.693075273497
120.049840943802 413.421169232483
122.208623007102 410.048752344396
125.394420948333 407.160470892336
127.323565886 403.679803029424
129.252710823667 400.199135166513
129.252710823667 395.809068096027
129.185833337052 391.450527082575
127.323565886 387.93833316263
ID=11278b11..txt

LM=200
104.173826634 381.956779510849
103.032499795875 377.832246016381
102.244681696333 373.541068450511
102.244681696333 368.878513316554
102.244681696333 364.215958182598
102.244681696333 359.553403048642
102.25290443632 354.894724115525
104.173826634 351.137691988303
104.535558112572 346.64565712659
106.102971571667 342.721980927965
108.032116509333 338.968825001582
108.032116509333 334.306269867625
109.961261447 330.553113941243
111.890406384667 326.799958014861
113.819551322333 323.046802088478
114.980142655002 318.931349879574
117.349117830902 315.385529992235
118.490444669028 311.260996497767
120.859419844928 307.715176610428
123.228395020829 304.16935672309
125.394420948333 300.527866530184
127.323565886 296.774710603802
129.252710823667 293.02155467742
131.476647386656 289.407363566605
133.845622562557 285.861543679267
136.969290574333 282.671486105846
138.898435512 278.918330179464
140.952548090259 275.224084017251
143.321523266159 271.678264129912
145.69049844206 268.132444242573
149.287121955735 265.165337962364
151.656097131636 261.619518075025
155.252720645311 258.652411794815
159.29037628195 256.912953852381
162.886999795626 253.945847572171
166.654675873991 251.454879844642
170.52127894594 249.239283349527
174.558934582579 247.499825407092
178.35537787105 245.088933519461
182.446192153804 243.497446938166
186.230869369533 241.053803242013
190.268525006172 239.314345299578
194.306180642811 237.574887357143
198.784868402414 237.063077752483
202.900263567574 235.54001403169
207.56281870153 235.54001403169
211.779899558259 234.300000600729
216.31618811824 233.948527450395
220.407002400994 232.3570408691
225.069557534951 232.3570408691
229.732112668907 232.3570408691
234.394667802863 232.3570408691
239.05722293682 232.3570408691
243.719778070776 232.3570408691
248.382333204732 232.3570408691
252.97015364061 232.565070903859
257.00780927725 234.304528846294
261.045464913889 236.043986788728
265.083120550528 237.783444731163
268.679744064203 240.750551011373
272.717399700842 242.490008953807
275.086374876743 246.035828841146
278.682998390418 249.002935121356
281.051973566319 252.548755008695
283.420948742219 256.094574896033
285.513450774666 259.770724263891
287.442595712333 263.523880190274
289.300225932147 267.310748165178
290.441552770272 271.435281659647
291.582879608398 275.559815154114
295.179503122073 278.526921434324
297.548478297974 282.072741321663
301.14510181165 285.039847601872
304.741725325325 288.006953882082
308.338348839 290.974060162292
310.707324014901 294.519880049631
313.076299190802 298.065699936969
315.445274366702 301.611519824308
318.308914715 304.924154476567
320.238059652666 308.67731040295
322.552199894404 312.248979486324
324.921175070305 315.794799373663
326.025494465666 319.936778182097
327.954639403333 323.689934108479
329.572803922457 327.589686249937
331.812929278666 331.196245961244
333.742074216333 334.949401887627
334.224432774609 339.384573126211
335.671219154 343.365112947965
335.671219154 348.027668081921
335.671219154 352.690223215878
335.671219154 357.352778349834
335.671219154 362.01533348379
337.389448790038 365.867914914406
337.600364091666 370.43104454413
339.529509029333 374.184200470512
340.813429304416 378.241515397809
341.458653967 382.59991153085
341.458653967 387.262466664807
341.458653967 391.925021798763
341.458653967 396.58757693272
341.458653967 401.250132066676
339.529509029333 405.003287993058
339.025184113804 409.428104287601
336.656208937904 412.97392417494
335.514882099778 417.098457669407
333.145906923878 420.644277556746
330.776931747977 424.190097444085
328.407956572076 427.735917331424
326.038981396175 431.281737218762
326.025494465666 435.937934611691
326.025494465666 440.600489745647
327.954639403333 444.35364567203
327.954639403333 449.016200805986
327.954639403333 453.678755939943
329.883784341 457.431911866325
329.883784341 462.094467000281
328.307891455162 466.014145995892
327.954639403333 470.51017806062
327.954639403333 475.172733194576
327.954639403333 479.835288328532
[truncated: 9,436,673 more chars]
