# Supplementary material for: Evolutionary Transition in the Late Neogene Planktonic Foraminiferal Genus Truncorotalia
Source: iScience. 2018 Oct 17;8:295–303. doi: 10.1016/j.isci.2018.09.013 (PMC6205115; doi:10.1016/j.isci.2018.09.013)
Supplement: Data S2. CSV File for Semilandmark Sliding, Related to Figure 1 [file mmc3.csv]

before	slide	after
200	1	2
1	2	3
2	3	4
3	4	5
4	5	6
5	6	7
6	7	8
7	8	9
8	9	10
9	10	11
10	11	12
11	12	13
12	13	14
13	14	15
14	15	16
15	16	17
16	17	18
17	18	19
18	19	20
19	20	21
20	21	22
21	22	23
22	23	24
23	24	25
24	25	26
25	26	27
26	27	28
27	28	29
28	29	30
29	30	31
30	31	32
31	32	33
32	33	34
33	34	35
34	35	36
35	36	37
36	37	38
37	38	39
38	39	40
39	40	41
40	41	42
41	42	43
42	43	44
43	44	45
44	45	46
45	46	47
46	47	48
47	48	49
48	49	50
49	50	51
50	51	52
51	52	53
52	53	54
53	54	55
54	55	56
55	56	57
56	57	58
57	58	59
58	59	60
59	60	61
60	61	62
61	62	63
62	63	64
63	64	65
64	65	66
65	66	67
66	67	68
67	68	69
68	69	70
69	70	71
70	71	72
71	72	73
72	73	74
73	74	75
74	75	76
75	76	77
76	77	78
77	78	79
78	79	80
79	80	81
80	81	82
81	82	83
82	83	84
83	84	85
84	85	86
85	86	87
86	87	88
87	88	89
88	89	90
89	90	91
90	91	92
91	92	93
92	93	94
93	94	95
94	95	96
95	96	97
96	97	98
97	98	99
98	99	100
99	100	101
100	101	102
101	102	103
102	103	104
103	104	105
104	105	106
105	106	107
106	107	108
107	108	109
108	109	110
109	110	111
110	111	112
111	112	113
112	113	114
113	114	115
114	115	116
115	116	117
116	117	118
117	118	119
118	119	120
119	120	121
120	121	122
121	122	123
122	123	124
123	124	125
124	125	126
125	126	127
126	127	128
127	128	129
128	129	130
129	130	131
130	131	132
131	132	133
132	133	134
133	134	135
134	135	136
135	136	137
136	137	138
137	138	139
138	139	140
139	140	141
140	141	142
141	142	143
142	143	144
143	144	145
144	145	146
145	146	147
146	147	148
147	148	149
148	149	150
149	150	151
150	151	152
151	152	153
152	153	154
153	154	155
154	155	156
155	156	157
156	157	158
157	158	159
158	159	160
159	160	161
160	161	162
161	162	163
162	163	164
163	164	165
164	165	166
165	166	167
166	167	168
167	168	169
168	169	170
169	170	171
170	171	172
171	172	173
172	173	174
173	174	175
174	175	176
175	176	177
176	177	178
177	178	179
178	179	180
179	180	181
180	181	182
181	182	183
182	183	184
183	184	185
184	185	186
185	186	187
186	187	188
187	188	189
188	189	190
189	190	191
190	191	192
191	192	193
192	193	194
193	194	195
194	195	196
195	196	197
196	197	198
197	198	199
198	199	200
199	200	1
