# Supplementary material for: Evolutionary Transition in the Late Neogene Planktonic Foraminiferal Genus Truncorotalia
Source: iScience. 2018 Oct 17;8:295–303. doi: 10.1016/j.isci.2018.09.013 (PMC6205115; doi:10.1016/j.isci.2018.09.013)
Supplement: Data S3. CSV File for Assigning Age Bins to Specimens, Related to Figure 1 [file mmc4.csv]

Specimen.name	Age.bins
11278a03..txt	4.5185
11278a04..txt	4.5185
11278a05..txt	4.5185
11278a06..txt	4.5185
11278a07..txt	4.5185
11278a08..txt	4.5185
11278a09..txt	4.5185
11278a10..txt	4.5185
11278a11..txt	4.5185
11278a12..txt	4.5185
11278a15..txt	4.5185
11278a16..txt	4.5185
11278a17..txt	4.5185
11278a18..txt	4.5185
11278a19..txt	4.5185
11278a20..txt	4.5185
11278a21..txt	4.5185
11278a22..txt	4.5185
11278a23..txt	4.5185
11278a24..txt	4.5185
11278a27..txt	4.5185
11278a28..txt	4.5185
11278a29..txt	4.5185
11278a30..txt	4.5185
11278a31..txt	4.5185
11278a32..txt	4.5185
11278a33..txt	4.5185
11278a34..txt	4.5185
11278a35..txt	4.5185
11278a36..txt	4.5185
11278a39..txt	4.5185
11278a40..txt	4.5185
11278a41..txt	4.5185
11278a42..txt	4.5185
11278a43..txt	4.5185
11278a44..txt	4.5185
11278a45..txt	4.5185
11278a46..txt	4.5185
11278a47..txt	4.5185
11278a48..txt	4.5185
11278a51..txt	4.5185
11278a52..txt	4.5185
11278a53..txt	4.5185
11278a54..txt	4.5185
11278a55..txt	4.5185
11278a56..txt	4.5185
11278a57..txt	4.5185
11278a58..txt	4.5185
11278a59..txt	4.5185
11278a60..txt	4.5185
11278b03..txt	4.5185
11278b04..txt	4.5185
11278b05..txt	4.5185
11278b06..txt	4.5185
11278b07..txt	4.5185
11278b08..txt	4.5185
11278b09..txt	4.5185
11278b10..txt	4.5185
11278b11..txt	4.5185
11278b12..txt	4.5185
11278b15..txt	4.5185
11278b16..txt	4.5185
11278b17..txt	4.5185
11278b18..txt	4.5185
11278b19..txt	4.5185
11278b20..txt	4.5185
11278b21..txt	4.5185
11278b22..txt	4.5185
11278b23..txt	4.5185
11278b24..txt	4.5185
11278b27..txt	4.5185
11278b28..txt	4.5185
11278b29..txt	4.5185
11278b30..txt	4.5185
11278b31..txt	4.5185
11278b32..txt	4.5185
11278b33..txt	4.5185
11278b34..txt	4.5185
11278b35..txt	4.5185
11278b36..txt	4.5185
11278b39..txt	4.5185
11278b40..txt	4.5185
11278b41..txt	4.5185
11278b42..txt	4.5185
11278b43..txt	4.5185
11278b44..txt	4.5185
11278b45..txt	4.5185
11278b46..txt	4.5185
11278b47..txt	4.5185
11278b48..txt	4.5185
11278b51..txt	4.5185
11278b52..txt	4.5185
11278b53..txt	4.5185
11278b54..txt	4.5185
11278b55..txt	4.5185
11278b56..txt	4.5185
11278b57..txt	4.5185
11278b58..txt	4.5185
11278b59..txt	4.5185
11278b60..txt	4.5185
11278c03..txt	4.5185
11278c04..txt	4.5185
11278c05..txt	4.5185
11278c06..txt	4.5185
11278c07..txt	4.5185
11278c08..txt	4.5185
11278c10..txt	4.5185
11278c11..txt	4.5185
11278c12..txt	4.5185
11278c15..txt	4.5185
11278c16..txt	4.5185
11278c17..txt	4.5185
11278c18..txt	4.5185
11278c19..txt	4.5185
11278c20..txt	4.5185
11278c21..txt	4.5185
11278c22..txt	4.5185
11278c23..txt	4.5185
11541a03..txt	4.624
11541a04..txt	4.624
11541a05..txt	4.624
11541a06..txt	4.624
11541a07..txt	4.624
11541a08..txt	4.624
11541a09..txt	4.624
11541a10..txt	4.624
11541a11..txt	4.624
11541a12..txt	4.624
11541a15..txt	4.624
11541a16..txt	4.624
11541a17..txt	4.624
11541a18..txt	4.624
11541a19..txt	4.624
11541a20..txt	4.624
11541a21..txt	4.624
11541a22..txt	4.624
11541a23..txt	4.624
11541a24..txt	4.624
11541a27..txt	4.624
11541a28..txt	4.624
11541a29..txt	4.624
11541a30..txt	4.624
11541a31..txt	4.624
11541a32..txt	4.624
11541a33..txt	4.624
11541a34..txt	4.624
11541a35..txt	4.624
11541a36..txt	4.624
11541a39..txt	4.624
11541a40..txt	4.624
11541a41..txt	4.624
11541a42..txt	4.624
11541a43..txt	4.624
11541a44..txt	4.624
11541a45..txt	4.624
11541a46..txt	4.624
11541a47..txt	4.624
11541a48..txt	4.624
11541a51..txt	4.624
11541a52..txt	4.624
11541a53..txt	4.624
11541a54..txt	4.624
11541a55..txt	4.624
11541a56..txt	4.624
11541a57..txt	4.624
11541a58..txt	4.624
11541a59..txt	4.624
11541a60..txt	4.624
11541b03..txt	4.624
11541b04..txt	4.624
11541b05..txt	4.624
11541b06..txt	4.624
11541b07..txt	4.624
11541b08..txt	4.624
11541b09..txt	4.624
11541b10..txt	4.624
11541b11..txt	4.624
11541b12..txt	4.624
11541b15..txt	4.624
11541b16..txt	4.624
11541b17..txt	4.624
11541b18..txt	4.624
11541b19..txt	4.624
11541b20..txt	4.624
11541b21..txt	4.624
11541b22..txt	4.624
11541b23..txt	4.624
11541b24..txt	4.624
11541b27..txt	4.624
11541b28..txt	4.624
11541b29..txt	4.624
11541b30..txt	4.624
11541b31..txt	4.624
11541b32..txt	4.624
11541b33..txt	4.624
11541b34..txt	4.624
11541b35..txt	4.624
11541b36..txt	4.624
11541b39..txt	4.624
11541b40..txt	4.624
11541b41..txt	4.624
11541b42..txt	4.624
11541b43..txt	4.624
11541b44..txt	4.624
11541b45..txt	4.624
11541b46..txt	4.624
11541b47..txt	4.624
11541b48..txt	4.624
11541b51..txt	4.624
11541b52..txt	4.624
11541b53..txt	4.624
11541b54..txt	4.624
11541b55..txt	4.624
11541b56..txt	4.624
11541b57..txt	4.624
11541b58..txt	4.624
11541b59..txt	4.624
11541b60..txt	4.624
11541c03..txt	4.624
11541c04..txt	4.624
11541c05..txt	4.624
11541c06..txt	4.624
11541c07..txt	4.624
11541c08..txt	4.624
11541c09..txt	4.624
11541c10..txt	4.624
11541c11..txt	4.624
11541c12..txt	4.624
11541c15..txt	4.624
11541c16..txt	4.624
11541c17..txt	4.624
11541c18..txt	4.624
11541c19..txt	4.624
11541c20..txt	4.624
11541c21..txt	4.624
11541c22..txt	4.624
12180a03..txt	4.725
12180a04..txt	4.725
12180a05..txt	4.725
12180a06..txt	4.725
12180a07..txt	4.725
12180a08..txt	4.725
12180a09..txt	4.725
12180a10..txt	4.725
12180a11..txt	4.725
12180a12..txt	4.725
12180a15..txt	4.725
12180a16..txt	4.725
12180a17..txt	4.725
12180a18..txt	4.725
12180a19..txt	4.725
12180a20..txt	4.725
12180a21..txt	4.725
12180a22..txt	4.725
12180a23..txt	4.725
12180a24..txt	4.725
12180a27..txt	4.725
12180a28..txt	4.725
12180a29..txt	4.725
12180a30..txt	4.725
12180a31..txt	4.725
12180a32..txt	4.725
12180a33..txt	4.725
12180a34..txt	4.725
12180a35..txt	4.725
12180a36..txt	4.725
12180a39..txt	4.725
12180a40..txt	4.725
12180a41..txt	4.725
12180a42..txt	4.725
12180a43..txt	4.725
12180a44..txt	4.725
12180a45..txt	4.725
12180a46..txt	4.725
12180a47..txt	4.725
12180a48..txt	4.725
12180a51..txt	4.725
12180a52..txt	4.725
12180a53..txt	4.725
12180a54..txt	4.725
12180a55..txt	4.725
12180a56..txt	4.725
12180a57..txt	4.725
12180a58..txt	4.725
12180a59..txt	4.725
12180a60..txt	4.725
12180b03..txt	4.725
12180b04..txt	4.725
12180b05..txt	4.725
12180b06..txt	4.725
12180b07..txt	4.725
12180b08..txt	4.725
12180b09..txt	4.725
12180b10..txt	4.725
12180b11..txt	4.725
12180b12..txt	4.725
12180b15..txt	4.725
12180b16..txt	4.725
12180b17..txt	4.725
12180b18..txt	4.725
12180b19..txt	4.725
12180b20..txt	4.725
12180b21..txt	4.725
12180b22..txt	4.725
12180b23..txt	4.725
12180b24..txt	4.725
12180b27..txt	4.725
12180b28..txt	4.725
12180b29..txt	4.725
12180b30..txt	4.725
12180b31..txt	4.725
12180b32..txt	4.725
12180b33..txt	4.725
12180b34..txt	4.725
12180b35..txt	4.725
12180b36..txt	4.725
12180b39..txt	4.725
12180b40..txt	4.725
12180b41..txt	4.725
12180b42..txt	4.725
12180b43..txt	4.725
12180b44..txt	4.725
12180b45..txt	4.725
12180b46..txt	4.725
12180b47..txt	4.725
12180b48..txt	4.725
12180b51..txt	4.725
12180b52..txt	4.725
12180b53..txt	4.725
12180b54..txt	4.725
12180b55..txt	4.725
12180b56..txt	4.725
12180b57..txt	4.725
12180b58..txt	4.725
12180b59..txt	4.725
12180b60..txt	4.725
12180c03..txt	4.725
12180c04..txt	4.725
12180c05..txt	4.725
12180c06..txt	4.725
12180c07..txt	4.725
12180c08..txt	4.725
12180c09..txt	4.725
12180c10..txt	4.725
12180c11..txt	4.725
12180c12..txt	4.725
12180c15..txt	4.725
12180c16..txt	4.725
12180c17..txt	4.725
12180c18..txt	4.725
12180c19..txt	4.725
12180c20..txt	4.725
12180c21..txt	4.725
12180c22..txt	4.725
12180c23..txt	4.725
12180c24..txt	4.725
12348a03..txt	4.819
12348a04..txt	4.819
12348a05..txt	4.819
12348a07..txt	4.819
12348a08..txt	4.819
12348a09..txt	4.819
12348a10..txt	4.819
12348a11..txt	4.819
12348a12..txt	4.819
12348a15..txt	4.819
12348a16..txt	4.819
12348a17..txt	4.819
12348a18..txt	4.819
12348a19..txt	4.819
12348a20..txt	4.819
12348a21..txt	4.819
12348a22..txt	4.819
12348a23..txt	4.819
12348a24..txt	4.819
12348a27..txt	4.819
12348a28..txt	4.819
12348a29..txt	4.819
12348a30..txt	4.819
12348a31..txt	4.819
12348a32..txt	4.819
12348a33..txt	4.819
12348a34..txt	4.819
12348a35..txt	4.819
12348a36..txt	4.819
12348a39..txt	4.819
12348a40..txt	4.819
12348a41..txt	4.819
12348a42..txt	4.819
12348a43..txt	4.819
12348a44..txt	4.819
12348a45..txt	4.819
12348a46..txt	4.819
12348a47..txt	4.819
12348a48..txt	4.819
12348a51..txt	4.819
12348a52..txt	4.819
12348a53..txt	4.819
12348a54..txt	4.819
12348a55..txt	4.819
12348a56..txt	4.819
12348a57..txt	4.819
12348a58..txt	4.819
12348a59..txt	4.819
12348a60..txt	4.819
12348b03..txt	4.819
12348b04..txt	4.819
12348b05..txt	4.819
12348b06..txt	4.819
12348b07..txt	4.819
12348b08..txt	4.819
12348b09..txt	4.819
12348b10..txt	4.819
12348b11..txt	4.819
12348b12..txt	4.819
12348b15..txt	4.819
12348b16..txt	4.819
12348b17..txt	4.819
12348b18..txt	4.819
12348b19..txt	4.819
12348b20..txt	4.819
12348b21..txt	4.819
12348b22..txt	4.819
12348b23..txt	4.819
12348b24..txt	4.819
12348b27..txt	4.819
12348b28..txt	4.819
12348b29..txt	4.819
12348b30..txt	4.819
12348b31..txt	4.819
12348b32..txt	4.819
12348b33..txt	4.819
12348b34..txt	4.819
12348b35..txt	4.819
12348b36..txt	4.819
12348b39..txt	4.819
12348b40..txt	4.819
12348b41..txt	4.819
12348b42..txt	4.819
12348b43..txt	4.819
12348b44..txt	4.819
12348b45..txt	4.819
12348b46..txt	4.819
12348b47..txt	4.819
12348b48..txt	4.819
12348b51..txt	4.819
12348b53..txt	4.819
12348b54..txt	4.819
12348b55..txt	4.819
12348b56..txt	4.819
12348b57..txt	4.819
12348b58..txt	4.819
12348b59..txt	4.819
12348b60..txt	4.819
12348c03..txt	4.819
12348c04..txt	4.819
12348c05..txt	4.819
12348c06..txt	4.819
12348c07..txt	4.819
12348c08..txt	4.819
12348c09..txt	4.819
12348c10..txt	4.819
12348c11..txt	4.819
12348c12..txt	4.819
12348c15..txt	4.819
12348c16..txt	4.819
12348c17..txt	4.819
12348c18..txt	4.819
12348c19..txt	4.819
12348c20..txt	4.819
12348c21..txt	4.819
12348c22..txt	4.819
12348c23..txt	4.819
12348c24..txt	4.819
12618a03..txt	4.921
12618a04..txt	4.921
12618a05..txt	4.921
12618a06..txt	4.921
12618a07..txt	4.921
12618a08..txt	4.921
12618a09..txt	4.921
12618a10..txt	4.921
12618a11..txt	4.921
12618a12..txt	4.921
12618a15..txt	4.921
12618a16..txt	4.921
12618a17..txt	4.921
12618a18..txt	4.921
12618a19..txt	4.921
12618a20..txt	4.921
12618a21..txt	4.921
12618a22..txt	4.921
12618a23..txt	4.921
12618a24..txt	4.921
12618a27..txt	4.921
12618a28..txt	4.921
12618a29..txt	4.921
12618a30..txt	4.921
12618a31..txt	4.921
12618a32..txt	4.921
12618a33..txt	4.921
12618a34..txt	4.921
12618a35..txt	4.921
12618a36..txt	4.921
12618a39..txt	4.921
12618a40..txt	4.921
12618a41..txt	4.921
12618a42..txt	4.921
12618a43..txt	4.921
12618a44..txt	4.921
12618a45..txt	4.921
12618a46..txt	4.921
12618a47..txt	4.921
12618a48..txt	4.921
12618a51..txt	4.921
12618a52..txt	4.921
12618a53..txt	4.921
12618a54..txt	4.921
12618a55..txt	4.921
12618a56..txt	4.921
12618a57..txt	4.921
12618a58..txt	4.921
12618a59..txt	4.921
12618a60..txt	4.921
12618b03..txt	4.921
12618b04..txt	4.921
12618b05..txt	4.921
12618b06..txt	4.921
12618b07..txt	4.921
12618b08..txt	4.921
12618b09..txt	4.921
12618b10..txt	4.921
12618b11..txt	4.921
12618b12..txt	4.921
12618b15..txt	4.921
12618b16..txt	4.921
12618b17..txt	4.921
12618b18..txt	4.921
12618b19..txt	4.921
12618b20..txt	4.921
12618b21..txt	4.921
12618b22..txt	4.921
12618b23..txt	4.921
12618b24..txt	4.921
12618b27..txt	4.921
12618b28..txt	4.921
12618b29..txt	4.921
12618b30..txt	4.921
12618b31..txt	4.921
12618b32..txt	4.921
12618b33..txt	4.921
12618b34..txt	4.921
12618b35..txt	4.921
12618b36..txt	4.921
12618b39..txt	4.921
12618b40..txt	4.921
12618b41..txt	4.921
12618b42..txt	4.921
12618b43..txt	4.921
12618b44..txt	4.921
12618b45..txt	4.921
12618b46..txt	4.921
12618b47..txt	4.921
12618b48..txt	4.921
12618b51..txt	4.921
12618b52..txt	4.921
12618b53..txt	4.921
12618b54..txt	4.921
12618b55..txt	4.921
12618b56..txt	4.921
12618b57..txt	4.921
12618b58..txt	4.921
12618b59..txt	4.921
12618b60..txt	4.921
12618c03..txt	4.921
12618c04..txt	4.921
12618c05..txt	4.921
12618c06..txt	4.921
12618c07..txt	4.921
12618c08..txt	4.921
12618c09..txt	4.921
12618c10..txt	4.921
12618c11..txt	4.921
12618c12..txt	4.921
12618c15..txt	4.921
12618c16..txt	4.921
12618c17..txt	4.921
12618c18..txt	4.921
12618c19..txt	4.921
12618c20..txt	4.921
12618c21..txt	4.921
12618c22..txt	4.921
12618c23..txt	4.921
13248a03..txt	5.025
13248a04..txt	5.025
13248a05..txt	5.025
13248a06..txt	5.025
13248a07..txt	5.025
13248a08..txt	5.025
13248a09..txt	5.025
13248a10..txt	5.025
13248a11..txt	5.025
13248a12..txt	5.025
13248a15..txt	5.025
13248a16..txt	5.025
13248a17..txt	5.025
13248a18..txt	5.025
13248a19..txt	5.025
13248a20..txt	5.025
13248a21..txt	5.025
13248a22..txt	5.025
13248a23..txt	5.025
13248a24..txt	5.025
13248a27..txt	5.025
13248a28..txt	5.025
13248a29..txt	5.025
13248a30..txt	5.025
13248a31..txt	5.025
13248a32..txt	5.025
13248a33..txt	5.025
13248a34..txt	5.025
13248a35..txt	5.025
13248a36..txt	5.025
13248a39..txt	5.025
13248a40..txt	5.025
13248a41..txt	5.025
13248a42..txt	5.025
13248a43..txt	5.025
13248a44..txt	5.025
13248a45..txt	5.025
13248a46..txt	5.025
13248a47..txt	5.025
13248a48..txt	5.025
13248a51..txt	5.025
13248a52..txt	5.025
13248a53..txt	5.025
13248a54..txt	5.025
13248a55..txt	5.025
13248a56..txt	5.025
13248a57..txt	5.025
13248a58..txt	5.025
13248a59..txt	5.025
13248a60..txt	5.025
13248b03..txt	5.025
13248b04..txt	5.025
13248b05..txt	5.025
13248b06..txt	5.025
13248b07..txt	5.025
13248b08..txt	5.025
13248b09..txt	5.025
13248b10..txt	5.025
13248b11..txt	5.025
13248b12..txt	5.025
13248b15..txt	5.025
13248b16..txt	5.025
13248b17..txt	5.025
13248b18..txt	5.025
13248b19..txt	5.025
13248b20..txt	5.025
13520a03..txt	5.126
13520a04..txt	5.126
13520a05..txt	5.126
13520a06..txt	5.126
13520a07..txt	5.126
13520a08..txt	5.126
13520a09..txt	5.126
13520a10..txt	5.126
13520a11..txt	5.126
13580a03..txt	5.126
13580a04..txt	5.126
13580a05..txt	5.126
13580a06..txt	5.126
13580a07..txt	5.126
13580a08..txt	5.126
13580a09..txt	5.126
13580a10..txt	5.126
13580a11..txt	5.126
13580a12..txt	5.126
13580a15..txt	5.126
13580a16..txt	5.126
13580a17..txt	5.126
13580a18..txt	5.126
13580a19..txt	5.126
13580a20..txt	5.126
13580a21..txt	5.126
13580a22..txt	5.126
13580a23..txt	5.126
13580a24..txt	5.126
13580a27..txt	5.126
14526a03..txt	5.216
14526a04..txt	5.216
14526a05..txt	5.216
14526a06..txt	5.216
14526a07..txt	5.216
14526a08..txt	5.216
14526a09..txt	5.216
14526a10..txt	5.216
14526a11..txt	5.216
14526a12..txt	5.216
14526a15..txt	5.216
14526a16..txt	5.216
14526a17..txt	5.216
14526a18..txt	5.216
14526a19..txt	5.216
14526a20..txt	5.216
14526a21..txt	5.216
14526a22..txt	5.216
14526a23..txt	5.216
14526a24..txt	5.216
14526a27..txt	5.216
14526a28..txt	5.216
14526a29..txt	5.216
14526a30..txt	5.216
14526a31..txt	5.216
14526a32..txt	5.216
14526a33..txt	5.216
14526a34..txt	5.216
14526a35..txt	5.216
14526a36..txt	5.216
14526a39..txt	5.216
14526a40..txt	5.216
14526a41..txt	5.216
14526a42..txt	5.216
14526a43..txt	5.216
14526a44..txt	5.216
14526a45..txt	5.216
14526a46..txt	5.216
14526a47..txt	5.216
14526a48..txt	5.216
14526a51..txt	5.216
14526a52..txt	5.216
14526a53..txt	5.216
14526a54..txt	5.216
14526a55..txt	5.216
14526a56..txt	5.216
14526a57..txt	5.216
14526a58..txt	5.216
14526a59..txt	5.216
14526a60..txt	5.216
14526b03..txt	5.216
14526b04..txt	5.216
14526b05..txt	5.216
14526b06..txt	5.216
14526b07..txt	5.216
14526b08..txt	5.216
14526b09..txt	5.216
14526b10..txt	5.216
14526b11..txt	5.216
14526b12..txt	5.216
14526b15..txt	5.216
14526b16..txt	5.216
14526b17..txt	5.216
14526b18..txt	5.216
14526b19..txt	5.216
14526b20..txt	5.216
14526b21..txt	5.216
14526b22..txt	5.216
14526b23..txt	5.216
14526b24..txt	5.216
14526b27..txt	5.216
14526b28..txt	5.216
14526b29..txt	5.216
14526b30..txt	5.216
14526b31..txt	5.216
14526b32..txt	5.216
14526b33..txt	5.216
14526b34..txt	5.216
14526b35..txt	5.216
14526b36..txt	5.216
14526b39..txt	5.216
14526b40..txt	5.216
14526b41..txt	5.216
14526b42..txt	5.216
14526b43..txt	5.216
14526b44..txt	5.216
14526b45..txt	5.216
14526b46..txt	5.216
14526b47..txt	5.216
14526b48..txt	5.216
14526b51..txt	5.216
14526b52..txt	5.216
14526b53..txt	5.216
14526b54..txt	5.216
14526b56..txt	5.216
14526b57..txt	5.216
14526b58..txt	5.216
14526b59..txt	5.216
14526b60..txt	5.216
14526c03..txt	5.216
14526c04..txt	5.216
14526c05..txt	5.216
14526c06..txt	5.216
14526c07..txt	5.216
14526c08..txt	5.216
14526c09..txt	5.216
14526c10..txt	5.216
14526c11..txt	5.216
14526c12..txt	5.216
14526c15..txt	5.216
14526c16..txt	5.216
14526c17..txt	5.216
14526c18..txt	5.216
14526c19..txt	5.216
14526c20..txt	5.216
14526c21..txt	5.216
14526c22..txt	5.216
14526c23..txt	5.216
14526c24..txt	5.216
15139a03..txt	5.425
15139a04..txt	5.425
15139a05..txt	5.425
15139a06..txt	5.425
15139a07..txt	5.425
15139a08..txt	5.425
15139a09..txt	5.425
15139a10..txt	5.425
15139a11..txt	5.425
15139a12..txt	5.425
15139a15..txt	5.425
15139a16..txt	5.425
15139a17..txt	5.425
15139a18..txt	5.425
15139a19..txt	5.425
15139a20..txt	5.425
15139a21..txt	5.425
15139a22..txt	5.425
15139a23..txt	5.425
15139a24..txt	5.425
15139a27..txt	5.425
15139a28..txt	5.425
15139a29..txt	5.425
15139a30..txt	5.425
15139a31..txt	5.425
15139a32..txt	5.425
15139a33..txt	5.425
15139a35..txt	5.425
15139a36..txt	5.425
15139a39..txt	5.425
15139a40..txt	5.425
15139a41..txt	5.425
15139a42..txt	5.425
15139a43..txt	5.425
15139a44..txt	5.425
15139a45..txt	5.425
15139a46..txt	5.425
15139a47..txt	5.425
15139a48..txt	5.425
15139a51..txt	5.425
15139a52..txt	5.425
15139a53..txt	5.425
15139a54..txt	5.425
15139a55..txt	5.425
15139a56..txt	5.425
15139a57..txt	5.425
15139a58..txt	5.425
15139a59..txt	5.425
15139a60..txt	5.425
15139b03..txt	5.425
15139b04..txt	5.425
15139b05..txt	5.425
15139b06..txt	5.425
15139b07..txt	5.425
15139b08..txt	5.425
15139b09..txt	5.425
15139b10..txt	5.425
15139b11..txt	5.425
15139b12..txt	5.425
15139b15..txt	5.425
15139b16..txt	5.425
15139b17..txt	5.425
15139b18..txt	5.425
15139b19..txt	5.425
15139b21..txt	5.425
15139b22..txt	5.425
15139b23..txt	5.425
15139b24..txt	5.425
15139b27..txt	5.425
15139b28..txt	5.425
15139b29..txt	5.425
15139b30..txt	5.425
15139b31..txt	5.425
15139b32..txt	5.425
15139b33..txt	5.425
15139b34..txt	5.425
15139b35..txt	5.425
15139b36..txt	5.425
15139b39..txt	5.425
15139b40..txt	5.425
15139b41..txt	5.425
15139b42..txt	5.425
15139b43..txt	5.425
15139b44..txt	5.425
15139b45..txt	5.425
15139b46..txt	5.425
15139b47..txt	5.425
15139b48..txt	5.425
15139b51..txt	5.425
15139b52..txt	5.425
15139b53..txt	5.425
15139b54..txt	5.425
15139b55..txt	5.425
15139b56..txt	5.425
15139b57..txt	5.425
15139b58..txt	5.425
15139b59..txt	5.425
15139b60..txt	5.425
15139c03..txt	5.425
15139c04..txt	5.425
15139c05..txt	5.425
15139c06..txt	5.425
15139c07..txt	5.425
15139c08..txt	5.425
15139c09..txt	5.425
15139c10..txt	5.425
15139c11..txt	5.425
15139c12..txt	5.425
15139c15..txt	5.425
15139c16..txt	5.425
15139c17..txt	5.425
15139c18..txt	5.425
15139c19..txt	5.425
15139c20..txt	5.425
15139c21..txt	5.425
15139c22..txt	5.425
15139c23..txt	5.425
15139c24..txt	5.425
15340a03..txt	5.525
15340a04..txt	5.525
15340a05..txt	5.525
15340a06..txt	5.525
15340a07..txt	5.525
15340a08..txt	5.525
15340a09..txt	5.525
15340a10..txt	5.525
15340a11..txt	5.525
15340a12..txt	5.525
15340a15..txt	5.525
15340a16..txt	5.525
15340a17..txt	5.525
15340a18..txt	5.525
15340a19..txt	5.525
15340a20..txt	5.525
15340a21..txt	5.525
15340a22..txt	5.525
15340a23..txt	5.525
15340a24..txt	5.525
15340a27..txt	5.525
15340a28..txt	5.525
15340a29..txt	5.525
15340a30..txt	5.525
15340a31..txt	5.525
15340a32..txt	5.525
15340a33..txt	5.525
15340a34..txt	5.525
15340a35..txt	5.525
15340a36..txt	5.525
15340a39..txt	5.525
15340a40..txt	5.525
15340a41..txt	5.525
15340a42..txt	5.525
15340a43..txt	5.525
15340a44..txt	5.525
15340a45..txt	5.525
15340a46..txt	5.525
15340a47..txt	5.525
15340a48..txt	5.525
15340a51..txt	5.525
15340a52..txt	5.525
15340a53..txt	5.525
15340a54..txt	5.525
15340a55..txt	5.525
15340a56..txt	5.525
15340a57..txt	5.525
15399a03..txt	5.525
15399a04..txt	5.525
15399a05..txt	5.525
15399a06..txt	5.525
15399a07..txt	5.525
15399a08..txt	5.525
15399a09..txt	5.525
15399a10..txt	5.525
15399a11..txt	5.525
15399a12..txt	5.525
15399a15..txt	5.525
15399a16..txt	5.525
15399a17..txt	5.525
15399a18..txt	5.525
15399a19..txt	5.525
15399a20..txt	5.525
15399a21..txt	5.525
15399a22..txt	5.525
15399a23..txt	5.525
15399a24..txt	5.525
15399a27..txt	5.525
15399a28..txt	5.525
15399a29..txt	5.525
15399a30..txt	5.525
15399a31..txt	5.525
15399a32..txt	5.525
15399a33..txt	5.525
15399a34..txt	5.525
15399a35..txt	5.525
15399a36..txt	5.525
15399a39..txt	5.525
15399a40..txt	5.525
15399a41..txt	5.525
15399a42..txt	5.525
15399a43..txt	5.525
15399a44..txt	5.525
15399a45..txt	5.525
15399a46..txt	5.525
15399a47..txt	5.525
15399a48..txt	5.525
15399a51..txt	5.525
15399a52..txt	5.525
15399a53..txt	5.525
15399a54..txt	5.525
15399a55..txt	5.525
15399a56..txt	5.525
15399a57..txt	5.525
15399a58..txt	5.525
15399a59..txt	5.525
15399a60..txt	5.525
15654a03..txt	5.624
15654a04..txt	5.624
15654a05..txt	5.624
15654a06..txt	5.624
15654a07..txt	5.624
15654a08..txt	5.624
15654a09..txt	5.624
15654a10..txt	5.624
15654a11..txt	5.624
15654a12..txt	5.624
15654a15..txt	5.624
15654a16..txt	5.624
15654a17..txt	5.624
15654a18..txt	5.624
15654a19..txt	5.624
15654a20..txt	5.624
15654a21..txt	5.624
15654a22..txt	5.624
15654a23..txt	5.624
15654a24..txt	5.624
15654a27..txt	5.624
15654a28..txt	5.624
15654a29..txt	5.624
15654a30..txt	5.624
15654a31..txt	5.624
15654a32..txt	5.624
15654a33..txt	5.624
15654a34..txt	5.624
15654a35..txt	5.624
15654a36..txt	5.624
15654a39..txt	5.624
15654a40..txt	5.624
15654a41..txt	5.624
15654a42..txt	5.624
15654a43..txt	5.624
15654a44..txt	5.624
15654a45..txt	5.624
15654a46..txt	5.624
15654a47..txt	5.624
15654a48..txt	5.624
15654a51..txt	5.624
15654a52..txt	5.624
15654a53..txt	5.624
15654a54..txt	5.624
15654a55..txt	5.624
15654a56..txt	5.624
15654a57..txt	5.624
15654a58..txt	5.624
15654a59..txt	5.624
15654a60..txt	5.624
15654b03..txt	5.624
15654b04..txt	5.624
15654b05..txt	5.624
15654b06..txt	5.624
15654b07..txt	5.624
15654b08..txt	5.624
15654b09..txt	5.624
15654b10..txt	5.624
15654b11..txt	5.624
15654b12..txt	5.624
15654b15..txt	5.624
15654b16..txt	5.624
15654b17..txt	5.624
15654b18..txt	5.624
15654b19..txt	5.624
15654b20..txt	5.624
15654b21..txt	5.624
15654b22..txt	5.624
15654b23..txt	5.624
15654b24..txt	5.624
15654b27..txt	5.624
15654b28..txt	5.624
15654b29..txt	5.624
15654b30..txt	5.624
15654b31..txt	5.624
15654b32..txt	5.624
15654b33..txt	5.624
15654b34..txt	5.624
15654b35..txt	5.624
15654b36..txt	5.624
15654b39..txt	5.624
15654b40..txt	5.624
15654b41..txt	5.624
15654b42..txt	5.624
15654b43..txt	5.624
15654b44..txt	5.624
15654b45..txt	5.624
15654b46..txt	5.624
15654b47..txt	5.624
15654b48..txt	5.624
15654b51..txt	5.624
15654b52..txt	5.624
15654b53..txt	5.624
15654b54..txt	5.624
15654b55..txt	5.624
15654b56..txt	5.624
15654b57..txt	5.624
15654b58..txt	5.624
15654b59..txt	5.624
15654b60..txt	5.624
15654c03..txt	5.624
15654c04..txt	5.624
15654c05..txt	5.624
15654c06..txt	5.624
15654c07..txt	5.624
15654c08..txt	5.624
15654c09..txt	5.624
15654c10..txt	5.624
15654c11..txt	5.624
15654c12..txt	5.624
15654c15..txt	5.624
15654c16..txt	5.624
15654c17..txt	5.624
15654c18..txt	5.624
15654c19..txt	5.624
15654c20..txt	5.624
15654c21..txt	5.624
15654c22..txt	5.624
15654c23..txt	5.624
15654c24..txt	5.624
16292a03..txt	5.729
16292a04..txt	5.729
16292a05..txt	5.729
16292a06..txt	5.729
16292a07..txt	5.729
16292a08..txt	5.729
16292a09..txt	5.729
16292a10..txt	5.729
16292a11..txt	5.729
16292a12..txt	5.729
16292a15..txt	5.729
16292a16..txt	5.729
16292a17..txt	5.729
16292a18..txt	5.729
16292a19..txt	5.729
16292a20..txt	5.729
16292a21..txt	5.729
16292a22..txt	5.729
16292a23..txt	5.729
16292a24..txt	5.729
16292a27..txt	5.729
16292a28..txt	5.729
16292a29..txt	5.729
16292a30..txt	5.729
16292a31..txt	5.729
16292a32..txt	5.729
16292a33..txt	5.729
16292a34..txt	5.729
16292a35..txt	5.729
16292a36..txt	5.729
16292a39..txt	5.729
16292a40..txt	5.729
16292a41..txt	5.729
16292a42..txt	5.729
16292a43..txt	5.729
16292a44..txt	5.729
16292a45..txt	5.729
16292a46..txt	5.729
16292a47..txt	5.729
16292a48..txt	5.729
16292a51..txt	5.729
16292a52..txt	5.729
16292a53..txt	5.729
16292a54..txt	5.729
16292a55..txt	5.729
16292a56..txt	5.729
16292a57..txt	5.729
16292a58..txt	5.729
16292a59..txt	5.729
16292a60..txt	5.729
16292b03..txt	5.729
16292b04..txt	5.729
16292b05..txt	5.729
16292b06..txt	5.729
16292b07..txt	5.729
16292b08..txt	5.729
16292b09..txt	5.729
16292b10..txt	5.729
16292b11..txt	5.729
16292b12..txt	5.729
16292b15..txt	5.729
16292b16..txt	5.729
16292b17..txt	5.729
16292b18..txt	5.729
16292b19..txt	5.729
16292b20..txt	5.729
16292b21..txt	5.729
16292b22..txt	5.729
16292b23..txt	5.729
16292b24..txt	5.729
16292b27..txt	5.729
16292b28..txt	5.729
16292b29..txt	5.729
16292b30..txt	5.729
16292b31..txt	5.729
16292b32..txt	5.729
16413a03..txt	5.813
16413a04..txt	5.813
16413a05..txt	5.813
16413a06..txt	5.813
16413a07..txt	5.813
16413a08..txt	5.813
16413a09..txt	5.813
16413a10..txt	5.813
16413a11..txt	5.813
16413a12..txt	5.813
16413a15..txt	5.813
16413a16..txt	5.813
16413a17..txt	5.813
16413a18..txt	5.813
16413a19..txt	5.813
16413a20..txt	5.813
16413a21..txt	5.813
16413a22..txt	5.813
16413a23..txt	5.813
16413a24..txt	5.813
16413a27..txt	5.813
16413a28..txt	5.813
16413a29..txt	5.813
16413a30..txt	5.813
16413a31..txt	5.813
16413a32..txt	5.813
16413a33..txt	5.813
16413a34..txt	5.813
16413a35..txt	5.813
16413a36..txt	5.813
16413a39..txt	5.813
16413a40..txt	5.813
16413a41..txt	5.813
16413a42..txt	5.813
16413a43..txt	5.813
16413a44..txt	5.813
16413a45..txt	5.813
16413a46..txt	5.813
16413a47..txt	5.813
16413a48..txt	5.813
16413a51..txt	5.813
16413a52..txt	5.813
16413a53..txt	5.813
16413a54..txt	5.813
16413a55..txt	5.813
16413a56..txt	5.813
16413a57..txt	5.813
16413a58..txt	5.813
16413a59..txt	5.813
16413a60..txt	5.813
16413b03..txt	5.813
16413b04..txt	5.813
16413b05..txt	5.813
16413b06..txt	5.813
16413b07..txt	5.813
16413b08..txt	5.813
16413b09..txt	5.813
16413b10..txt	5.813
16413b11..txt	5.813
16413b12..txt	5.813
16413b15..txt	5.813
16413b16..txt	5.813
16413b17..txt	5.813
16413b18..txt	5.813
16413b19..txt	5.813
16413b20..txt	5.813
16413b21..txt	5.813
16413b22..txt	5.813
16413b23..txt	5.813
16413b24..txt	5.813
16413b27..txt	5.813
16413b28..txt	5.813
16413b29..txt	5.813
16413b30..txt	5.813
16413b31..txt	5.813
16413b32..txt	5.813
16413b33..txt	5.813
16413b34..txt	5.813
16413b35..txt	5.813
16413b36..txt	5.813
16413b39..txt	5.813
16413b40..txt	5.813
16413b41..txt	5.813
16413b42..txt	5.813
16413b43..txt	5.813
16413b44..txt	5.813
16413b45..txt	5.813
16413b46..txt	5.813
16413b47..txt	5.813
16413b48..txt	5.813
16413b51..txt	5.813
16413b52..txt	5.813
16413b53..txt	5.813
16413b54..txt	5.813
16413b55..txt	5.813
16413b56..txt	5.813
16413b57..txt	5.813
16413b58..txt	5.813
16413b59..txt	5.813
16413b60..txt	5.813
16413c03..txt	5.813
16413c04..txt	5.813
16413c05..txt	5.813
16413c06..txt	5.813
16413c07..txt	5.813
16413c08..txt	5.813
16413c09..txt	5.813
16413c10..txt	5.813
16413c11..txt	5.813
16413c12..txt	5.813
16413c15..txt	5.813
16413c16..txt	5.813
16413c17..txt	5.813
16413c18..txt	5.813
16413c19..txt	5.813
16413c20..txt	5.813
16413c21..txt	5.813
16413c22..txt	5.813
16413c23..txt	5.813
16413c24..txt	5.813
16693a03..txt	5.886
16693a04..txt	5.886
16693a05..txt	5.886
16693a06..txt	5.886
16693a07..txt	5.886
16693a08..txt	5.886
16693a09..txt	5.886
16693a10..txt	5.886
16693a11..txt	5.886
16693a12..txt	5.886
16693a15..txt	5.886
16693a16..txt	5.886
16693a17..txt	5.886
16693a18..txt	5.886
16693a19..txt	5.886
16693a20..txt	5.886
16693a21..txt	5.886
16693a22..txt	5.886
16693a23..txt	5.886
16693a24..txt	5.886
16693a27..txt	5.886
16693a28..txt	5.886
16693a29..txt	5.886
16693a30..txt	5.886
16693a31..txt	5.886
16693a32..txt	5.886
16693a33..txt	5.886
16693a34..txt	5.886
16693a35..txt	5.886
16693a36..txt	5.886
16693a39..txt	5.886
16693a40..txt	5.886
16693a41..txt	5.886
16693a42..txt	5.886
16693a43..txt	5.886
16693a44..txt	5.886
16693a45..txt	5.886
16693a46..txt	5.886
16693a47..txt	5.886
16693a48..txt	5.886
16693a51..txt	5.886
16693a52..txt	5.886
16693a53..txt	5.886
16693a54..txt	5.886
16693a55..txt	5.886
16693a56..txt	5.886
16693a57..txt	5.886
16693a58..txt	5.886
16693a59..txt	5.886
16693a60..txt	5.886
16693b03..txt	5.886
16693b04..txt	5.886
16693b05..txt	5.886
16693b06..txt	5.886
16693b07..txt	5.886
16693b08..txt	5.886
16693b09..txt	5.886
16693b10..txt	5.886
16693b11..txt	5.886
16693b12..txt	5.886
16693b15..txt	5.886
16693b16..txt	5.886
16693b17..txt	5.886
16693b18..txt	5.886
16693b19..txt	5.886
16693b20..txt	5.886
16693b21..txt	5.886
16693b22..txt	5.886
16693b23..txt	5.886
16693b24..txt	5.886
16693b27..txt	5.886
16693b28..txt	5.886
16693b29..txt	5.886
16693b30..txt	5.886
16693b31..txt	5.886
16693b32..txt	5.886
16693b33..txt	5.886
16693b34..txt	5.886
16693b35..txt	5.886
16693b36..txt	5.886
16693b39..txt	5.886
16693b40..txt	5.886
16693b41..txt	5.886
16693b42..txt	5.886
16693b43..txt	5.886
16693b44..txt	5.886
16693b45..txt	5.886
16693b46..txt	5.886
16693b47..txt	5.886
16693b48..txt	5.886
16693b51..txt	5.886
16693b52..txt	5.886
16693b53..txt	5.886
16693b54..txt	5.886
16693b55..txt	5.886
16693b56..txt	5.886
16693b57..txt	5.886
16693b58..txt	5.886
16693b59..txt	5.886
16693b60..txt	5.886
16693c03..txt	5.886
16693c04..txt	5.886
16693c05..txt	5.886
16693c06..txt	5.886
16693c07..txt	5.886
16693c08..txt	5.886
16693c09..txt	5.886
16693c10..txt	5.886
16693c11..txt	5.886
16693c12..txt	5.886
16693c15..txt	5.886
16693c16..txt	5.886
16693c17..txt	5.886
16693c18..txt	5.886
16693c19..txt	5.886
16693c20..txt	5.886
16693c21..txt	5.886
16693c22..txt	5.886
16693c23..txt	5.886
16693c24..txt	5.886
