# Supplementary material for: Evolutionary Transition in the Late Neogene Planktonic Foraminiferal Genus Truncorotalia
Source: iScience. 2018 Oct 17;8:295–303. doi: 10.1016/j.isci.2018.09.013 (PMC6205115; doi:10.1016/j.isci.2018.09.013)
Supplement: Data S4. Results of Disparity Analysis, Related to Figure 3 [file mmc5.csv]

Age	Procrustes variances
4.5185	0.002312608
4.624	0.003104896
4.725	0.002184945
4.819	0.002454206
4.921	0.002130631
5.025	0.003217874
5.126	0.003306862
5.216	0.006301795
5.425	0.004972523
5.525	0.003761216
5.624	0.004934475
5.729	0.004437653
5.813	0.005639587
5.886	0.003853711
	4.5185	4.624	4.725	4.819	4.921	5.025	5.126	5.216	5.425	5.525	5.624	5.729	5.813	5.886
4.5185	1	0.065	0.764	0.756	0.679	0.064	0.135	0.001	0.001	0.002	0.001	0.001	0.001	0.001
4.624	0.065	1	0.038	0.123	0.022	0.811	0.768	0.001	0.001	0.145	0.001	0.004	0.001	0.074
4.725	0.764	0.038	1	0.496	0.898	0.046	0.092	0.001	0.001	0.001	0.001	0.001	0.001	0.001
4.819	0.756	0.123	0.496	1	0.427	0.123	0.203	0.001	0.001	0.002	0.001	0.001	0.001	0.002
4.921	0.679	0.022	0.898	0.427	1	0.021	0.066	0.001	0.001	0.001	0.001	0.001	0.001	0.001
5.025	0.064	0.811	0.046	0.123	0.021	1	0.893	0.001	0.001	0.292	0.003	0.023	0.001	0.201
5.126	0.135	0.768	0.092	0.203	0.066	0.893	1	0.001	0.012	0.49	0.019	0.093	0.001	0.412
5.216	0.001	0.001	0.001	0.001	0.001	0.001	0.001	1	0.003	0.001	0.001	0.001	0.104	0.001
5.425	0.001	0.001	0.001	0.001	0.001	0.001	0.012	0.003	1	0.005	0.922	0.244	0.09	0.007
5.525	0.002	0.145	0.001	0.002	0.001	0.292	0.49	0.001	0.005	1	0.008	0.158	0.001	0.819
5.624	0.001	0.001	0.001	0.001	0.001	0.003	0.019	0.001	0.922	0.008	1	0.26	0.075	0.008
5.729	0.001	0.004	0.001	0.001	0.001	0.023	0.093	0.001	0.244	0.158	0.26	1	0.015	0.205
5.813	0.001	0.001	0.001	0.001	0.001	0.001	0.001	0.104	0.09	0.001	0.075	0.015	1	0.001
5.886	0.001	0.074	0.001	0.002	0.001	0.201	0.412	0.001	0.007	0.819	0.008	0.205	0.001	1
