# Supplementary material for: Evolutionary Transition in the Late Neogene Planktonic Foraminiferal Genus Truncorotalia
Source: iScience. 2018 Oct 17;8:295–303. doi: 10.1016/j.isci.2018.09.013 (PMC6205115; doi:10.1016/j.isci.2018.09.013)
Supplement: Data S5. Results of Hartigan's Dip Test, Related to Figure 2 [file mmc6.xlsx]

## Sheet: Sheet1
Age	PC1	PC2
4.5185	D=0.023312, p-value = 0.9573	D = 0.029198, p-value = 0.7089
4.624	D = 0.023113, p-value = 0.961	D = 0.025654, p-value = 0.885
4.725	D = 0.021224, p-value = 0.987	D = 0.023263, p-value = 0.9548
4.819	D = 0.022891, p-value = 0.9651	D = 0.023615, p-value = 0.9517
4.921	D = 0.03571, p-value = 0.3427	D = 0.027492, p-value = 0.7969
5.025	D = 0.032752, p-value = 0.9087	D = 0.033062, p-value = 0.9014
5.126	D = 0.062578, p-value = 0.4675	D = 0.081907, p-value = 0.0968
5.216	D = 0.020863, p-value = 0.9903	D = 0.019407, p-value = 0.9927
5.425	D = 0.03141, p-value = 0.579	D = 0.036454, p-value = 0.3148
5.525	D = 0.021904, p-value = 0.9919	D = 0.02885, p-value = 0.8561
5.624	D = 0.036239, p-value = 0.3112	D = 0.026523, p-value = 0.8365
5.729	D = 0.026372, p-value = 0.9857	D = 0.036815, p-value = 0.6605
5.813	D = 0.033482, p-value = 0.447	D = 0.021714, p-value = 0.982
5.886	D = 0.038431, p-value = 0.2271	D = 0.034671, p-value = 0.3849
