# Supplementary material for: Evolutionary Transition in the Late Neogene Planktonic Foraminiferal Genus Truncorotalia
Source: iScience. 2018 Oct 17;8:295–303. doi: 10.1016/j.isci.2018.09.013 (PMC6205115; doi:10.1016/j.isci.2018.09.013)
Supplement: Data S6. R Code Employed for Analyses, Related to Figures 1, 3, and 4 — Notes are included in code to allow for ease of use. [file mmc7.zip]

Archive with 1 entries (1 files):
- isci_148_mmc7.r
