# Supplementary material for: Evolutionary Transition in the Late Neogene Planktonic Foraminiferal Genus Truncorotalia
Source: iScience. 2018 Oct 17;8:295–303. doi: 10.1016/j.isci.2018.09.013 (PMC6205115; doi:10.1016/j.isci.2018.09.013)
Supplement: Data S6. R Code Employed for Analyses, Related to Figures 1, 3, and 4 — Notes are included in code to allow for ease of use. [file mmc7.zip › isci_148_mmc7.r]

##########################
### Source code for MS ###
##########################

# The following code is meant to run as is, and asumes that the dataset is downloaded from 
# the present online supplementary information. It should be saved into the same working directory
# as this scrip


### required libraries ###

require(geomorph)
require(paleoTS)
require(plyr)


#The Procutes and PCA

curvesfile <-as.matrix(read.csv(file=file.choose(), header=TRUE)) #read in "Supplementary Data 2. sliders"

data <- readland.tps(file=file.choose(), specID = c("imageID"), readcurves=T) #read in "Supplementary Data 1.TSP"

#Conducts the GPA
gpa <- gpagen(data, curves = curvesfile, ProcD = F)

#Conducts the PCA
PCA <- plotTangentSpace(gpa$coords)

#PCscores
pcadata <- PCA$pc.scores 

classifier <-read.csv(file=file.choose(), header=TRUE) #read in age values "Supplementary Data 3. Specimens and age bins"

#combines PCA scores and age data
withfactors <- cbind(pcadata, classifier$Age.bins) 

#Selects for PC1, 2 and Age data
paleoTSdata <- as.data.frame(withfactors[,c(1,2,126)]) 

colnames(paleoTSdata) <- c( 'PC1', 'PC2','Age')

#subsplit the  data for timeseries analyses  

PC <- ddply(paleoTSdata,~Age, summarise, mean=mean(PC1),var=var(PC1)) #replace PC1 with PC2 for PC2 outputs


#Counts number of specimens in each time bin
counts <- count(paleoTSdata,c("Age")) 

#All the data needed for paleoTS input
dataforpaleoTS <- cbind(PC, counts$freq) 

#Changes names so shit works
colnames(dataforpaleoTS) <- c( 'AGE', 'mean','var','freq')


#make paleots object
paleotTSanalyses <- as.paleoTS(mm = dataforpaleoTS$mean, 
                               vv = dataforpaleoTS$var, 
                               nn = dataforpaleoTS$freq, 
                               tt = dataforpaleoTS$AGE,
                               oldest="first")

#Runs paleots time series models
fit9models(paleotTSanalyses, silent = FALSE, method=c("Joint"), pool = FALSE)

#plots the time series data 
plot(paleotTSanalyses, nse = 1, pool = FALSE, add = FALSE, modelFit=NULL,
     pch=19, lwd=1.5, ylim=NULL)


#Disparity analysis
disp.data <- geomorph.data.frame(coords = gpa$coords, age = classifier$Age.bins)
pc.disp <- morphol.disparity(coords~age, groups = ~age, data = disp.data)
plot(as.numeric(names(pc.disp$Procrustes.var)),pc.disp$Procrustes.var, type = "b", pch = 19, ylab = "Disparity (Procrustes variance)")                 

#disparity values
pc.disp$Procrustes.var 

#pairwise distance between disparity values
pc.disp$PV.dist

#p-values of pairwise distances (based on 999 permutations)
pc.disp$PV.dist.Pval
